# Supplementary material for: Misregulation of AUXIN RESPONSE FACTOR 8 Underlies the Developmental Abnormalities Caused by Three Distinct Viral Silencing Suppressors in Arabidopsis
Source: PLoS Pathog. 2011 May 12;7(5):e1002035. doi: 10.1371/journal.ppat.1002035 (PMC3093370; doi:10.1371/journal.ppat.1002035)
Supplement: Table S1 — Quantitative qRT-PCR validation of the variations in gene expression for the targets depicted in Figures 3 and 4, and in Figure S7. Note that most variations only occurred within specific organs. The values in the table are from one analysis; similar results were obtained in a second, independent experiment. SD: standard deviation. Shaded boxes represent non-applicable values. (XLS) [file ppat.1002035.s010.xls]

## Sheet: Sheet1
AGI	Stems						Leaves						Inflorescences
	P15		HcPro		P19		P15		HcPro		P19		P15		HcPro		P19
	Accumulation	Accumulation SD	Accumulation	Accumulation SD	Accumulation	Accumulation SD	Accumulation	Accumulation SD	Accumulation	Accumulation SD	Accumulation	Accumulation SD	Accumulation	Accumulation SD	Accumulation	Accumulation SD	Accumulation	Accumulation SD
At1g12320							2.15348	0	2.75745	0.0199771	2.77663	0
At2g38120							1.23114	0.0368978	0.690956	0.0714419	3.78423	0.0902432
At2g47020													1.61515	0.0226618	1.01748	0.0465012	1.07549	0.0621799
At3g58780	2.10753	0.108424	1.11385	0.0126554	1.22641	0.130364	3.21169	2.89923	4.06522	2.61341	3.87268	1.04438
At4g08390	1.75591	0.0752258	1.71978	0.0362494	1.46521	0.0423601	0.791869	0.0137905	5.66994	0.277124	5.16941	0.315681
At4g28490	1.68439	0.111366	0.930163	0.00328106	1.38618	0.0523454	1.19472	0.103246	2.01857	0.0652331	1.18646	0.0903319
At5g13550	1.76949	0.106591	4.67331	0.364288	1.90381	0.133889
At1g67750	4.92079	0.238685	2.91916	0.159455	6.01172	0.264753
At2g26560													3.94208	0.0704453	9.53167	1.07422	1.54477	0.0487395
At4g22470	1.52861	0.721442	2.44905	0.18893	6.71682	0.519349	0.718636	0	8.51496	0.403398	4.54202	0	2.39219	0	2.79271	0	3.18582	0.130253
At3g59210													0.962594	0	2.39219	0.076183	2.32678	0
