# Supplementary material for: Misregulation of AUXIN RESPONSE FACTOR 8 Underlies the Developmental Abnormalities Caused by Three Distinct Viral Silencing Suppressors in Arabidopsis
Source: PLoS Pathog. 2011 May 12;7(5):e1002035. doi: 10.1371/journal.ppat.1002035 (PMC3093370; doi:10.1371/journal.ppat.1002035)
Supplement: Table S2 — Transcripts exhibiting high complementarity to AGO1-loaded small RNAs and displaying ≥1.5 fold accumulation change compared to WT, in at least one of the three VSR lines, as assessed by CATMA gene expression analysis. Data are presented per organ. Data entries in the table are as follows: (1) Indicates if the transcript is a known Arabidopsis miRNA target, as annotated in the ASRP depository. (2) Indicates if the transcript is a known Arabidopsis ta-siRNA target, as annotated in the ASRP depository. (3) Indicates if the small RNA sequence matches perfectly to an Arabidopsis genomic hairpin, as annotated in the database from [31]. (4) Indicates if the small RNA sequence matches exactly that of a known Arabidopsis miRNAs, as annotated in the miRBase or ASRP depositories. (5) The abundance and nomenclature for AGO1-IP reads was kept the same as in [30]. (6) Number of times that the sequence of the AGO1-IP small RNA can be mapped to the genome. (7) Complementary sequence of the Arabidopsis target transcript that matches the small RNA. (8) Percentage of overall nucleotide complementarity between the small RNA and the target transcript. (9) P-value for the percentage of overall nucleotide complementarity between the small RNA and the target transcript. (10) Starting position of the small RNA target site within the transcript. (11) Starting position of the match to target within the small RNA sequence. (12) Extent of complementarity between the target transcript and the small RNA, in nucleotides. (13) Length of the small RNA-target complementary region. (14) Quality score attributed to the small RNA-target complementary region, with a score of 0 representing complete complementarity (see materials and methods for calculation rules). #VALUE entries correspond to non-determined or non-applicable values. (XLS) [file ppat.1002035.s011.xls]

## Sheet: Sheet1
A- IN LEAVES
Transcript	Known miRNA target(1)	Known Tas target(2)	Mapping to novel hairpins(3)	Fold changes compared to WT						miRNA name(4)	Number of read of the sRNA(5)	Serial number(5)	Number of hits to the genome(6)	Matched sequence from targeted transcript(7)	Degree of complementarity		Gene Start(10)	sRNA start(11)	Number of matched position(12)	Total length(13)	Score(14)	Annotation
				P15	HcPro	P19	Average 3 sup	dcl1-9	hen1-1						Matched%(8)	P-value(9)
AT5G50670.1	Yes	No	No	1.62702	1.25691	0.832519	1.23882	1.09429	1.01198		1	1352	1	ACAGAAGAGAGAGAGCACT	100	0.0003	1119	1	18	18	1	putative protein
	Yes	No	No	1.62702	1.25691	0.832519	1.23882	1.09429	1.01198		83	1355	2	ACAGAAGATAGAGAGCACT	94.4444	0.078	1119	1	17	18	2	putative protein
	Yes	No	579.1254..hairpin	1.62702	1.25691	0.832519	1.23882	1.09429	1.01198		15	1354	1	ACAGAAGAGAGTGAGCACAT	94.7368	0.023	1119	1	18	19	2	putative protein
	Yes	No	579.1254..hairpin;347.619..hairpin;241.283.hairpin;584.1262..hairpin	1.62702	1.25691	0.832519	1.23882	1.09429	1.01198		70	1353	7	ACAGAAGAGAGTGAGCACA	94.7368	0.02	1119	1	18	19	1	putative protein
	Yes	No	No	1.62702	1.25691	0.832519	1.23882	1.09429	1.01198	ath-miR156g	3	8396	1	CGACAGAAGAGAGTGAGCAC	94.7368	0.023	1120	2	18	19	2	putative protein
	Yes	No	579.1254..hairpin;347.619..hairpin;241.283.hairpin;584.1262..hairpin	1.62702	1.25691	0.832519	1.23882	1.09429	1.01198		150	13617	7	GACAGAAGAGAGTGAGCACA	95	0.006	1120	1	19	20	1	putative protein
	Yes	No	579.1254..hairpin;347.619..hairpin;241.283.hairpin;584.1262..hairpin	1.62702	1.25691	0.832519	1.23882	1.09429	1.01198		480	13616	7	GACAGAAGAGAGTGAGCAC	94.7368	0.02	1120	1	18	19	1	putative protein
	Yes	No	No	1.62702	1.25691	0.832519	1.23882	1.09429	1.01198		1	13615	4	GACAGAAGAGAGAGAGCACA	100	2e-05	1120	1	20	20	0	putative protein
	Yes	No	No	1.62702	1.25691	0.832519	1.23882	1.09429	1.01198		1	13614	8	GACAGAAGAGAGAGAGCAC	100	8e-05	1120	1	19	19	0	putative protein
	Yes	No	No	1.62702	1.25691	0.832519	1.23882	1.09429	1.01198		2	8397	1	CGACAGAAGAGAGTGAGCACA	95	0.006	1120	2	19	20	2	putative protein
	Yes	No	579.1254..hairpin	1.62702	1.25691	0.832519	1.23882	1.09429	1.01198		1	11426	3	CTGACAGAAGAGAGTGAGCA	94.7368	0.023	1121	2	18	19	2	putative protein
	Yes	No	No	1.62702	1.25691	0.832519	1.23882	1.09429	1.01198		2	50267	1	TTGACAGAAGATAGAGAGCACTA	95	0.007	1121	2	19	20	3	putative protein
	Yes	No	No	1.62702	1.25691	0.832519	1.23882	1.09429	1.01198		449	50266	1	TTGACAGAAGATAGAGAGCACT	95	0.007	1121	2	19	20	3	putative protein
	Yes	No	No	1.62702	1.25691	0.832519	1.23882	1.09429	1.01198		29	50265	2	TTGACAGAAGATAGAGAGCACA	95.2381	0.002	1121	2	20	21	2	putative protein
	Yes	No	No	1.62702	1.25691	0.832519	1.23882	1.09429	1.01198	ath-miR157abc	4050	50264	3	TTGACAGAAGATAGAGAGCAC	95	0.006	1121	2	19	20	2	putative protein
	Yes	No	No	1.62702	1.25691	0.832519	1.23882	1.09429	1.01198		122	50263	3	TTGACAGAAGATAGAGAGCA	94.7368	0.023	1121	2	18	19	2	putative protein
	Yes	No	No	1.62702	1.25691	0.832519	1.23882	1.09429	1.01198		21	50262	3	TTGACAGAAGATAGAGAGC	94.4444	0.078	1121	2	17	18	2	putative protein
	Yes	No	347.619..hairpin	1.62702	1.25691	0.832519	1.23882	1.09429	1.01198		14	50261	1	TTGACAGAAGAGAGTGAGCACA	95.2381	0.002	1121	2	20	21	2	putative protein
	Yes	No	347.619..hairpin	1.62702	1.25691	0.832519	1.23882	1.09429	1.01198		1778	50260	1	TTGACAGAAGAGAGTGAGCAC	95	0.006	1121	2	19	20	2	putative protein
	Yes	No	347.619..hairpin	1.62702	1.25691	0.832519	1.23882	1.09429	1.01198		16	50259	1	TTGACAGAAGAGAGTGAGCA	94.7368	0.023	1121	2	18	19	2	putative protein
	Yes	No	347.619..hairpin	1.62702	1.25691	0.832519	1.23882	1.09429	1.01198		1	50258	1	TTGACAGAAGAGAGTGAGC	94.4444	0.078	1121	2	17	18	2	putative protein
	Yes	No	No	1.62702	1.25691	0.832519	1.23882	1.09429	1.01198		14	50257	5	TTGACAGAAGAGAGAGAGCAC	100	3e-05	1121	2	20	20	1	putative protein
	Yes	No	No	1.62702	1.25691	0.832519	1.23882	1.09429	1.01198		12	50256	1	TTGACAGAAGAAAGAGAGCAC	95	0.006	1121	2	19	20	2	putative protein
	Yes	No	579.1254..hairpin	1.62702	1.25691	0.832519	1.23882	1.09429	1.01198		15	35242	1	TGACAGAAGAGAGTGAGCACAT	95.2381	0.002	1121	1	20	21	2	putative protein
	Yes	No	579.1254..hairpin;347.619..hairpin;241.283.hairpin;584.1262..hairpin	1.62702	1.25691	0.832519	1.23882	1.09429	1.01198		714	35241	6	TGACAGAAGAGAGTGAGCACA	95.2381	0.002	1121	1	20	21	1	putative protein
	Yes	No	579.1254..hairpin;347.619..hairpin;241.283.hairpin;584.1262..hairpin	1.62702	1.25691	0.832519	1.23882	1.09429	1.01198	ath-miR156abcdef	2091	35240	6	TGACAGAAGAGAGTGAGCAC	95	0.006	1121	1	19	20	1	putative protein
	Yes	No	579.1254..hairpin;347.619..hairpin;241.283.hairpin;584.1262..hairpin	1.62702	1.25691	0.832519	1.23882	1.09429	1.01198		30	35239	6	TGACAGAAGAGAGTGAGCA	94.7368	0.02	1121	1	18	19	1	putative protein
	Yes	No	No	1.62702	1.25691	0.832519	1.23882	1.09429	1.01198		2	35238	4	TGACAGAAGAGAGAGAGCACA	100	7e-06	1121	1	21	21	0	putative protein
	Yes	No	No	1.62702	1.25691	0.832519	1.23882	1.09429	1.01198		12	35237	8	TGACAGAAGAGAGAGAGCAC	100	2e-05	1121	1	20	20	0	putative protein
	Yes	No	No	1.62702	1.25691	0.832519	1.23882	1.09429	1.01198		1	16138	3	GTTGACAGAAGATAGAGAGCAC	95	0.007	1121	3	19	20	2	putative protein
	Yes	No	241.283.hairpin	1.62702	1.25691	0.832519	1.23882	1.09429	1.01198		4	15853	2	GTGACAGAAGAGAGTGAGCAC	95	0.006	1121	2	19	20	1.5	putative protein
	Yes	No	No	1.62702	1.25691	0.832519	1.23882	1.09429	1.01198		16	11431	1	CTGACAGAAGATAGAGAGCACT	95	0.007	1121	2	19	20	3	putative protein
	Yes	No	No	1.62702	1.25691	0.832519	1.23882	1.09429	1.01198		79	11430	1	CTGACAGAAGATAGAGAGCAC	95	0.006	1121	2	19	20	2	putative protein
	Yes	No	No	1.62702	1.25691	0.832519	1.23882	1.09429	1.01198		2	11429	1	CTGACAGAAGATAGAGAGCA	94.7368	0.023	1121	2	18	19	2	putative protein
	Yes	No	579.1254..hairpin	1.62702	1.25691	0.832519	1.23882	1.09429	1.01198		2	11428	3	CTGACAGAAGAGAGTGAGCACA	95.2381	0.002	1121	2	20	21	2	putative protein
	Yes	No	579.1254..hairpin	1.62702	1.25691	0.832519	1.23882	1.09429	1.01198		28	11427	3	CTGACAGAAGAGAGTGAGCAC	95	0.006	1121	2	19	20	2	putative protein
	Yes	No	No	1.62702	1.25691	0.832519	1.23882	1.09429	1.01198		2	54927	2	TTTCGGTGTGTTAAGAATGTC	100	7e-06	1447	1	21	21	0	putative protein
AT3G50480.1	No	No	No	2.616	3.575	0.499	2.23	0.513	0.633		1	42681	5	TGGGTCTTATAATGGGCAT	94.7368	0.02	926	1	18	19	0.5	RPW8- like protein 4 HR4
	No	No	No	2.616	3.575	0.499	2.23	0.513	0.633		5	37357	26	TGATGGGCCTTATAATGGGCA	100	7e-06	929	1	21	21	0	RPW8- like protein 4 HR4
	No	No	No	2.616	3.575	0.499	2.23	0.513	0.633		1	37374	5	TGATGGGTCTTATAATGGGCATCC	95.8333	3e-05	929	1	23	24	0.5	RPW8- like protein 4 HR4
	No	No	No	2.616	3.575	0.499	2.23	0.513	0.633		1	37373	5	TGATGGGTCTTATAATGGGCAT	95.4545	0.0005	929	1	21	22	0.5	RPW8- like protein 4 HR4
	No	No	No	2.616	3.575	0.499	2.23	0.513	0.633		1	37358	1	TGATGGGCCTTATAATGGGCATTC	100	2e-06	929	1	22	22	0.5	RPW8- like protein 4 HR4
	No	No	No	2.616	3.575	0.499	2.23	0.513	0.633		1	12412	2	CTTAGATAATGGGCCTTATAA	95.2381	0.002	935	1	20	21	1	RPW8- like protein 4 HR4
	No	No	No	2.616	3.575	0.499	2.23	0.513	0.633		2	42236	1	TGGGCTTAGATGATGGACCTT	95.2381	0.002	939	1	20	21	1	RPW8- like protein 4 HR4
	No	No	No	2.616	3.575	0.499	2.23	0.513	0.633		1	42239	4	TGGGCTTAGATGATGGGTCTTAT	95.6522	0.0001	939	1	22	23	0.5	RPW8- like protein 4 HR4
	No	No	No	2.616	3.575	0.499	2.23	0.513	0.633		2	42238	4	TGGGCTTAGATGATGGGTCTT	100	0.002	939	1	17	17	0.5	RPW8- like protein 4 HR4
	No	No	No	2.616	3.575	0.499	2.23	0.513	0.633		2	42237	4	TGGGCTTAGATGATGGGTCT	100	0.001	939	1	17	17	0.5	RPW8- like protein 4 HR4
	No	No	No	2.616	3.575	0.499	2.23	0.513	0.633		1	14303	4	GATGGGCTTAGATGATGGGTCT	100	0.0001	941	1	19	19	0.5	RPW8- like protein 4 HR4
	No	No	No	2.616	3.575	0.499	2.23	0.513	0.633		4	37363	4	TGATGGGCTTAGATGATGGGT	100	3e-05	942	1	20	20	0.5	RPW8- like protein 4 HR4
	No	No	No	2.616	3.575	0.499	2.23	0.513	0.633		1	37364	1	TGATGGGCTTAGATGATTGGC	100	0.002	942	1	17	17	1	RPW8- like protein 4 HR4
	No	No	No	2.616	3.575	0.499	2.23	0.513	0.633		1	11039	2	CTCGATGATGGGCTTAGATAA	100	0.006	944	4	16	16	2	RPW8- like protein 4 HR4
	No	No	No	2.616	3.575	0.499	2.23	0.513	0.633		4	31215	2	TCGATGATGGGCTTAGATAAT	100	0.006	944	3	16	16	2	RPW8- like protein 4 HR4
	No	No	No	2.616	3.575	0.499	2.23	0.513	0.633		3	14257	30	GATGATGGGCTTAGATGAT	100	8e-05	944	1	19	19	0	RPW8- like protein 4 HR4
	No	No	No	2.616	3.575	0.499	2.23	0.513	0.633		6	21815	1	TAGATGATGGGCTTAAATGAT	95.2381	0.002	946	1	20	21	1	RPW8- like protein 4 HR4
	No	No	No	2.616	3.575	0.499	2.23	0.513	0.633		1	21817	1	TAGATGATGGGTTTAGATGAT	95.2381	0.002	946	1	20	21	0.5	RPW8- like protein 4 HR4
	No	No	No	2.616	3.575	0.499	2.23	0.513	0.633		5	21816	30	TAGATGATGGGCTTAGATGAT	100	7e-06	946	1	21	21	0	RPW8- like protein 4 HR4
	No	No	No	2.616	3.575	0.499	2.23	0.513	0.633		1	10162	2	CTAGATGATGGACTTAGATGA	95.2381	0.002	947	1	20	21	1	RPW8- like protein 4 HR4
	No	No	No	2.616	3.575	0.499	2.23	0.513	0.633		6	10164	27	CTAGATGATGGGCTTAGATGA	100	7e-06	947	1	21	21	0	RPW8- like protein 4 HR4
	No	No	No	2.616	3.575	0.499	2.23	0.513	0.633		7	10163	27	CTAGATGATGGGCTTAGATG	100	2e-05	947	1	20	20	0	RPW8- like protein 4 HR4
	No	No	No	2.616	3.575	0.499	2.23	0.513	0.633		2	32879	27	TCTAGATGATGGGCTTAGATG	100	7e-06	948	1	21	21	0	RPW8- like protein 4 HR4
	No	No	No	2.616	3.575	0.499	2.23	0.513	0.633		1	32880	27	TCTAGATGATGGGCTTAGATGA	100	2e-06	948	1	22	22	0	RPW8- like protein 4 HR4
	No	No	No	2.616	3.575	0.499	2.23	0.513	0.633		1	19030	3	TACAAACATCTAGATGATGGGCT	100	3e-05	953	4	20	20	1	RPW8- like protein 4 HR4
	No	No	No	2.616	3.575	0.499	2.23	0.513	0.633		1	20757	22	TAGAAACATCTAGATGATGGGCTT	100	1e-07	956	1	24	24	0	RPW8- like protein 4 HR4
	No	No	No	2.616	3.575	0.499	2.23	0.513	0.633		5	10081	25	CTAGAAACATCTAGATGATGG	100	7e-06	957	1	21	21	0	RPW8- like protein 4 HR4
	No	No	No	2.616	3.575	0.499	2.23	0.513	0.633		4	14880	24	GGAGTACAAGGAAAGGGTA	100	8e-05	981	1	19	19	0	RPW8- like protein 4 HR4
	No	No	No	2.616	3.575	0.499	2.23	0.513	0.633		1	22768	2	TAGGAGTACAAGGAAAAGGGT	100	0.006	983	1	16	16	3	RPW8- like protein 4 HR4
	No	No	No	2.616	3.575	0.499	2.23	0.513	0.633		1	23502	2	TAGGTGTACAAGGAAAGGGTA	95.2381	0.002	983	1	20	21	1	RPW8- like protein 4 HR4
	No	No	No	2.616	3.575	0.499	2.23	0.513	0.633		1	2590	4	ATAGGAGTACAAGGAAAAGG	100	0.001	984	1	17	17	1	RPW8- like protein 4 HR4
	No	No	No	2.616	3.575	0.499	2.23	0.513	0.633		5	24584	2	TATAGGTGTACAAGGAAAGGGT	95.4545	0.0005	985	1	21	22	1	RPW8- like protein 4 HR4
	No	No	No	2.616	3.575	0.499	2.23	0.513	0.633		1	54542	29	TTTATATAGGAGTACAAGGAA	100	7e-06	989	1	21	21	0	RPW8- like protein 4 HR4
	No	No	No	2.616	3.575	0.499	2.23	0.513	0.633		1	2507	3	ATAGAAGAAATGAGTGTGTTT	100	0.0001	1030	2	19	19	2	RPW8- like protein 4 HR4
	No	No	No	2.616	3.575	0.499	2.23	0.513	0.633		1	21351	8	TAGAGGAAATGAGTGTGTTATTCC	95.8333	3e-05	1030	1	23	24	0.5	RPW8- like protein 4 HR4
AT5G60120.1	Yes	No	No	1.045	0.954	1.553	1.184	1.159	1.195		1	5081	1	CAATAACGAAATTGATGTCAG	100	7e-06	1019	1	21	21	0	APETALA2 protein - like
	Yes	No	30.615..hairpin;296.472..hairpin;533.1131..hairpin;367.689..hairpin	1.045	0.954	1.553	1.184	1.159	1.195		4	2943	3	ATCTTGATGATGCTGCATC	100	0.078	1660	5	14	14	1.5	APETALA2 protein - like
	Yes	No	No	1.045	0.954	1.553	1.184	1.159	1.195		1	1044	2	AATCCTGATGATGCTGCAT	100	8e-05	1665	1	19	19	0	APETALA2 protein - like
	Yes	No	30.615..hairpin;296.472..hairpin;533.1131..hairpin;367.689..hairpin	1.045	0.954	1.553	1.184	1.159	1.195		54	1052	3	AATCTTGATGATGCTGCAT	94.7368	0.02	1665	1	18	19	0.5	APETALA2 protein - like
	Yes	No	430.827..hairpin;550.1150..hairpin	1.045	0.954	1.553	1.184	1.159	1.195		3	1051	2	AATCTTGATGATGCTGCAG	94.4444	0.078	1665	1	17	18	1.5	APETALA2 protein - like
	Yes	No	No	1.045	0.954	1.553	1.184	1.159	1.195		1	13547	1	GAATCCTGATGATGCTGCAG	100	9e-05	1666	1	19	19	1	APETALA2 protein - like
	Yes	No	367.689..hairpin	1.045	0.954	1.553	1.184	1.159	1.195	ath-miR172e	374	14811	1	GGAATCTTGATGATGCTGCAT	95	0.006	1666	2	19	20	1	APETALA2 protein - like
	Yes	No	367.689..hairpin	1.045	0.954	1.553	1.184	1.159	1.195		102	14810	1	GGAATCTTGATGATGCTGCA	94.7368	0.023	1666	2	18	19	1	APETALA2 protein - like
	Yes	No	367.689..hairpin	1.045	0.954	1.553	1.184	1.159	1.195		3	14809	1	GGAATCTTGATGATGCTGC	94.4444	0.078	1666	2	17	18	1	APETALA2 protein - like
	Yes	No	No	1.045	0.954	1.553	1.184	1.159	1.195		1	14807	1	GGAATCCTGATGATGCTGCA	100	9e-05	1666	2	19	19	0.5	APETALA2 protein - like
	Yes	No	30.615..hairpin;296.472..hairpin;533.1131..hairpin;367.689..hairpin	1.045	0.954	1.553	1.184	1.159	1.195		495	13553	3	GAATCTTGATGATGCTGCAT	95	0.006	1666	1	19	20	0.5	APETALA2 protein - like
	Yes	No	430.827..hairpin;550.1150..hairpin	1.045	0.954	1.553	1.184	1.159	1.195		55	13552	2	GAATCTTGATGATGCTGCAG	94.7368	0.023	1666	1	18	19	1.5	APETALA2 protein - like
	Yes	No	30.615..hairpin;296.472..hairpin;533.1131..hairpin;430.827..hairpin;550.1150..hairpin;367.689..hairpin	1.045	0.954	1.553	1.184	1.159	1.195		117	13551	5	GAATCTTGATGATGCTGCA	94.7368	0.02	1666	1	18	19	0.5	APETALA2 protein - like
	Yes	No	No	1.045	0.954	1.553	1.184	1.159	1.195		1	13548	2	GAATCCTGATGATGCTGCAT	100	2e-05	1666	1	20	20	0	APETALA2 protein - like
	Yes	No	No	1.045	0.954	1.553	1.184	1.159	1.195		8	1826	3	AGAATCCTGATGATGCTGCA	100	2e-05	1667	1	20	20	0	APETALA2 protein - like
	Yes	No	30.615..hairpin;296.472..hairpin;533.1131..hairpin	1.045	0.954	1.553	1.184	1.159	1.195		3	1834	2	AGAATCTTGATGATGCTGCATC	95.2381	0.002	1667	1	20	21	1.5	APETALA2 protein - like
	Yes	No	30.615..hairpin;296.472..hairpin;533.1131..hairpin	1.045	0.954	1.553	1.184	1.159	1.195	ath-miR172ab	6188	1833	2	AGAATCTTGATGATGCTGCAT	95.2381	0.002	1667	1	20	21	0.5	APETALA2 protein - like
	Yes	No	430.827..hairpin;550.1150..hairpin	1.045	0.954	1.553	1.184	1.159	1.195		1	1832	1	AGAATCTTGATGATGCTGCAGCTG	95	0.008	1667	1	19	20	2.5	APETALA2 protein - like
	Yes	No	430.827..hairpin;550.1150..hairpin	1.045	0.954	1.553	1.184	1.159	1.195	ath-miR172cd	834	1831	2	AGAATCTTGATGATGCTGCAG	95	0.006	1667	1	19	20	1.5	APETALA2 protein - like
	Yes	No	30.615..hairpin;296.472..hairpin;533.1131..hairpin;430.827..hairpin;550.1150..hairpin	1.045	0.954	1.553	1.184	1.159	1.195		2484	1830	4	AGAATCTTGATGATGCTGCA	95	0.006	1667	1	19	20	0.5	APETALA2 protein - like
	Yes	No	30.615..hairpin;296.472..hairpin;533.1131..hairpin;430.827..hairpin;550.1150..hairpin	1.045	0.954	1.553	1.184	1.159	1.195		25	1829	4	AGAATCTTGATGATGCTGC	94.7368	0.02	1667	1	18	19	0.5	APETALA2 protein - like
	Yes	No	No	1.045	0.954	1.553	1.184	1.159	1.195		13	1828	2	AGAATCCTGATGATGCTGCAT	100	7e-06	1667	1	21	21	0	APETALA2 protein - like
	Yes	No	No	1.045	0.954	1.553	1.184	1.159	1.195		1	1827	1	AGAATCCTGATGATGCTGCAG	100	3e-05	1667	1	20	20	1	APETALA2 protein - like
	Yes	No	30.615..hairpin;296.472..hairpin;533.1131..hairpin;430.827..hairpin;550.1150..hairpin	1.045	0.954	1.553	1.184	1.159	1.195		1	13920	4	GAGAATCTTGATGATGCTGC	95	0.006	1668	1	19	20	0.5	APETALA2 protein - like
	Yes	No	30.615..hairpin;296.472..hairpin;533.1131..hairpin	1.045	0.954	1.553	1.184	1.159	1.195		25	13923	2	GAGAATCTTGATGATGCTGCAT	95.4545	0.0005	1668	1	21	22	0.5	APETALA2 protein - like
	Yes	No	430.827..hairpin;550.1150..hairpin	1.045	0.954	1.553	1.184	1.159	1.195		4	13922	2	GAGAATCTTGATGATGCTGCAG	95.2381	0.002	1668	1	20	21	1.5	APETALA2 protein - like
	Yes	No	30.615..hairpin;296.472..hairpin;533.1131..hairpin;430.827..hairpin;550.1150..hairpin	1.045	0.954	1.553	1.184	1.159	1.195		2	13921	4	GAGAATCTTGATGATGCTGCA	95.2381	0.002	1668	1	20	21	0.5	APETALA2 protein - like
	Yes	No	30.615..hairpin;296.472..hairpin;533.1131..hairpin;430.827..hairpin;550.1150..hairpin	1.045	0.954	1.553	1.184	1.159	1.195		1	35822	4	TGAGAATCTTGATGATGCTGC	95.2381	0.002	1669	1	20	21	0.5	APETALA2 protein - like
	Yes	No	No	1.045	0.954	1.553	1.184	1.159	1.195		1	3400	1	ATGGTGGTGGTTGTGGTCCCG	100	0.006	1823	1	16	16	4	APETALA2 protein - like
AT5G06100.1	Yes	No	No	1.014	1.03	1.626	1.223	1.19	1.331		1	28782	1	TCATAACAGGTGAATGTCGGT	100	7e-06	1091	1	21	21	0	transcription factor MYB33 - like protein
	Yes	No	339.607..hairpin	1.014	1.03	1.626	1.223	1.19	1.331		19	40112	2	TGGACTGAAGGGAGCTCCCT	94.4444	0.089	1179	1	17	18	3	transcription factor MYB33 - like protein
	Yes	No	No	1.014	1.03	1.626	1.223	1.19	1.331		21	12906	1	CTTGGACTGAAGGGAGCTCCC	94.7368	0.025	1180	2	18	19	3	transcription factor MYB33 - like protein
	Yes	No	No	1.014	1.03	1.626	1.223	1.19	1.331		1201	55633	2	TTTGGATTGAAGGGAGCTCT	94.4444	0.089	1180	2	17	18	2.5	transcription factor MYB33 - like protein
	Yes	No	No	1.014	1.03	1.626	1.223	1.19	1.331	ath-miR159c	14	55632	1	TTTGGATTGAAGGGAGCTCCT	94.7368	0.025	1180	2	18	19	3	transcription factor MYB33 - like protein
	Yes	No	No	1.014	1.03	1.626	1.223	1.19	1.331		9	55631	1	TTTGGATTGAAGGGAGCTCC	94.7368	0.023	1180	2	18	19	2	transcription factor MYB33 - like protein
	Yes	No	No	1.014	1.03	1.626	1.223	1.19	1.331		907	55630	3	TTTGGATTGAAGGGAGCTC	94.4444	0.078	1180	2	17	18	2	transcription factor MYB33 - like protein
	Yes	No	No	1.014	1.03	1.626	1.223	1.19	1.331		1	55551	1	TTTGGACTGAAGGGAGCTCCTT	94.7368	0.028	1180	2	18	19	4	transcription factor MYB33 - like protein
	Yes	No	No	1.014	1.03	1.626	1.223	1.19	1.331		61	55550	1	TTTGGACTGAAGGGAGCTCCT	94.7368	0.025	1180	2	18	19	3	transcription factor MYB33 - like protein
	Yes	No	No	1.014	1.03	1.626	1.223	1.19	1.331		3	55549	1	TTTGGACTGAAGGGAGCTC	94.4444	0.078	1180	2	17	18	2	transcription factor MYB33 - like protein
	Yes	No	No	1.014	1.03	1.626	1.223	1.19	1.331		870	52246	1	TTGGATTGAAGGGAGCTCTT	94.4444	0.089	1180	1	17	18	2.5	transcription factor MYB33 - like protein
	Yes	No	No	1.014	1.03	1.626	1.223	1.19	1.331		3416	52245	1	TTGGATTGAAGGGAGCTCTA	94.4444	0.089	1180	1	17	18	1.5	transcription factor MYB33 - like protein
	Yes	No	No	1.014	1.03	1.626	1.223	1.19	1.331		52	52244	2	TTGGATTGAAGGGAGCTCT	94.4444	0.078	1180	1	17	18	1.5	transcription factor MYB33 - like protein
	Yes	No	No	1.014	1.03	1.626	1.223	1.19	1.331		1	52243	1	TTGGATTGAAGGGAGCTCCT	94.7368	0.023	1180	1	18	19	2	transcription factor MYB33 - like protein
	Yes	No	No	1.014	1.03	1.626	1.223	1.19	1.331		2	52070	1	TTGGACTGAAGGGAGCTCCTTC	94.7368	0.028	1180	1	18	19	3	transcription factor MYB33 - like protein
	Yes	No	No	1.014	1.03	1.626	1.223	1.19	1.331	ath-miR319c	16	52069	1	TTGGACTGAAGGGAGCTCCTT	94.7368	0.025	1180	1	18	19	3	transcription factor MYB33 - like protein
	Yes	No	No	1.014	1.03	1.626	1.223	1.19	1.331		7	52068	1	TTGGACTGAAGGGAGCTCCT	94.7368	0.023	1180	1	18	19	2	transcription factor MYB33 - like protein
	Yes	No	339.607..hairpin	1.014	1.03	1.626	1.223	1.19	1.331		3	52067	1	TTGGACTGAAGGGAGCTCCCTC	94.7368	0.028	1180	1	18	19	3	transcription factor MYB33 - like protein
	Yes	No	No	1.014	1.03	1.626	1.223	1.19	1.331		12	52066	1	TTGGACTGAAGGGAGCTCCCTA	94.7368	0.028	1180	1	18	19	4	transcription factor MYB33 - like protein
	Yes	No	339.607..hairpin	1.014	1.03	1.626	1.223	1.19	1.331	ath-miR319ab	705	52065	2	TTGGACTGAAGGGAGCTCCCT	94.7368	0.025	1180	1	18	19	3	transcription factor MYB33 - like protein
	Yes	No	339.607..hairpin	1.014	1.03	1.626	1.223	1.19	1.331		24	52064	2	TTGGACTGAAGGGAGCTCCC	94.7368	0.023	1180	1	18	19	2	transcription factor MYB33 - like protein
	Yes	No	339.607..hairpin	1.014	1.03	1.626	1.223	1.19	1.331		15	52063	3	TTGGACTGAAGGGAGCTCC	94.7368	0.02	1180	1	18	19	1	transcription factor MYB33 - like protein
	Yes	No	No	1.014	1.03	1.626	1.223	1.19	1.331		6	12907	1	CTTGGACTGAAGGGAGCTCCCT	94.7368	0.028	1180	2	18	19	4	transcription factor MYB33 - like protein
	Yes	No	339.607..hairpin	1.014	1.03	1.626	1.223	1.19	1.331		1	3716	1	ATTGGACTGAAGGGAGCTCCC	95	0.006	1181	1	19	20	2	transcription factor MYB33 - like protein
	Yes	No	339.607..hairpin	1.014	1.03	1.626	1.223	1.19	1.331		1	14387	1	GATTGGACTGAAGGGAGCTCCCT	95	0.007	1181	2	19	20	4	transcription factor MYB33 - like protein
	Yes	No	339.607..hairpin	1.014	1.03	1.626	1.223	1.19	1.331		136	14386	1	GATTGGACTGAAGGGAGCTCC	95	0.006	1181	2	19	20	2	transcription factor MYB33 - like protein
	Yes	No	339.607..hairpin	1.014	1.03	1.626	1.223	1.19	1.331		1	14385	1	GATTGGACTGAAGGGAGCTC	94.7368	0.023	1181	2	18	19	2	transcription factor MYB33 - like protein
	Yes	No	339.607..hairpin	1.014	1.03	1.626	1.223	1.19	1.331		7	3717	1	ATTGGACTGAAGGGAGCTCCCT	95	0.007	1181	1	19	20	3	transcription factor MYB33 - like protein
	Yes	No	No	1.014	1.03	1.626	1.223	1.19	1.331		1	27320	1	TCAAGTGATGGTCAGGTGATGG	94.7368	0.028	1566	1	18	19	3.5	transcription factor MYB33 - like protein
AT1G52150.1	Yes	No	No	1.527	1.084	1.148	1.253	0.937	0.934		1	1209	1	AATTGGTGCTGACCACTCGTC	100	7e-06	1148	1	21	21	0	unknown protein
	Yes	No	155.2..hairpin	1.527	1.084	1.148	1.253	0.937	0.934		153	14822	2	GGACCAGGCTTCATCCCCC	100	0.078	1286	1	14	14	3	unknown protein
	Yes	No	593.1314..hairpin	1.527	1.084	1.148	1.253	0.937	0.934		310	14823	7	GGACCAGGCTTCATTCCCC	100	0.001	1286	1	17	17	2	unknown protein
	Yes	No	155.2..hairpin	1.527	1.084	1.148	1.253	0.937	0.934		4	8955	2	CGGACCAGGCTTCATCCCC	100	0.02	1287	1	15	15	2	unknown protein
	Yes	No	No	1.527	1.084	1.148	1.253	0.937	0.934		57	49391	1	TTCGGACCAGGCTTCATTCCCC	100	0.0005	1287	3	18	18	2.5	unknown protein
	Yes	No	No	1.527	1.084	1.148	1.253	0.937	0.934		68	49390	1	TTCGGACCAGGCTTCATTCCC	100	0.0004	1287	3	18	18	1.5	unknown protein
	Yes	No	No	1.527	1.084	1.148	1.253	0.937	0.934		1	49389	1	TTCGGACCAGGCTTCATTCC	100	0.0004	1287	3	18	18	0.5	unknown protein
	Yes	No	No	1.527	1.084	1.148	1.253	0.937	0.934		2	31733	3	TCGGACCAGGCTTCATTCCCCT	100	0.0005	1287	2	18	18	3.5	unknown protein
	Yes	No	No	1.527	1.084	1.148	1.253	0.937	0.934		16	31732	4	TCGGACCAGGCTTCATTCCCCC	100	0.0005	1287	2	18	18	3.5	unknown protein
	Yes	No	593.1314..hairpin	1.527	1.084	1.148	1.253	0.937	0.934	ath-miR166abcdefg	4138	31731	7	TCGGACCAGGCTTCATTCCCC	100	0.0004	1287	2	18	18	2.5	unknown protein
	Yes	No	593.1314..hairpin	1.527	1.084	1.148	1.253	0.937	0.934		98	31730	7	TCGGACCAGGCTTCATTCCC	100	0.0004	1287	2	18	18	1.5	unknown protein
	Yes	No	593.1314..hairpin	1.527	1.084	1.148	1.253	0.937	0.934		6	31729	7	TCGGACCAGGCTTCATTCC	100	0.0003	1287	2	18	18	0.5	unknown protein
	Yes	No	155.2..hairpin	1.527	1.084	1.148	1.253	0.937	0.934	ath-miR165ab	1063	31727	2	TCGGACCAGGCTTCATCCCCC	100	0.025	1287	2	15	15	3.5	unknown protein
	Yes	No	155.2..hairpin	1.527	1.084	1.148	1.253	0.937	0.934		47	31726	2	TCGGACCAGGCTTCATCCCC	100	0.023	1287	2	15	15	2.5	unknown protein
	Yes	No	155.2..hairpin	1.527	1.084	1.148	1.253	0.937	0.934		2	31725	2	TCGGACCAGGCTTCATCCC	100	0.02	1287	2	15	15	1.5	unknown protein
	Yes	No	593.1314..hairpin	1.527	1.084	1.148	1.253	0.937	0.934		27	15726	3	GTCGGACCAGGCTTCATTCCCC	100	0.0005	1287	3	18	18	3.5	unknown protein
	Yes	No	593.1314..hairpin	1.527	1.084	1.148	1.253	0.937	0.934		33	15725	3	GTCGGACCAGGCTTCATTCCC	100	0.0004	1287	3	18	18	2.5	unknown protein
	Yes	No	No	1.527	1.084	1.148	1.253	0.937	0.934		73	11088	3	CTCGGACCAGGCTTCATTCCCC	100	0.0005	1287	3	18	18	3.5	unknown protein
	Yes	No	No	1.527	1.084	1.148	1.253	0.937	0.934		1	11087	3	CTCGGACCAGGCTTCATTCCC	100	0.0004	1287	3	18	18	2.5	unknown protein
	Yes	No	155.2..hairpin	1.527	1.084	1.148	1.253	0.937	0.934		15	11085	1	CTCGGACCAGGCTTCATCC	100	0.02	1287	3	15	15	2.5	unknown protein
	Yes	No	No	1.527	1.084	1.148	1.253	0.937	0.934		8	8960	4	CGGACCAGGCTTCATTCCCCC	100	0.0004	1287	1	18	18	3	unknown protein
	Yes	No	593.1314..hairpin	1.527	1.084	1.148	1.253	0.937	0.934		641	8959	7	CGGACCAGGCTTCATTCCCC	100	0.0004	1287	1	18	18	2	unknown protein
	Yes	No	593.1314..hairpin	1.527	1.084	1.148	1.253	0.937	0.934		1	8958	7	CGGACCAGGCTTCATTCCC	100	0.0003	1287	1	18	18	1	unknown protein
	Yes	No	155.2..hairpin	1.527	1.084	1.148	1.253	0.937	0.934		2	8957	1	CGGACCAGGCTTCATCCCCCC	100	0.025	1287	1	15	15	4	unknown protein
	Yes	No	155.2..hairpin	1.527	1.084	1.148	1.253	0.937	0.934		219	8956	2	CGGACCAGGCTTCATCCCCC	100	0.023	1287	1	15	15	3	unknown protein
	Yes	No	No	1.527	1.084	1.148	1.253	0.937	0.934		3	34916	1	TGAAGTTGAAGAAGGAATCAA	100	0.025	2367	3	15	15	4	unknown protein
	Yes	No	No	1.527	1.084	1.148	1.253	0.937	0.934		1	11343	1	CTGAAATTACAAAATACAAATT	94.7368	0.028	3253	1	18	19	4	unknown protein
	Yes	No	No	1.527	1.084	1.148	1.253	0.937	0.934		1	28246	1	TCAGCAACATCAACAACAACT	94.7368	0.025	3330	2	18	19	3	unknown protein
AT1G52150.3	Yes	No	No	1.527	1.084	1.148	1.253	0.937	0.934		1	1209	1	AATTGGTGCTGACCACTCGTC	100	7e-06	1148	1	21	21	0	unknown protein
	Yes	No	155.2..hairpin	1.527	1.084	1.148	1.253	0.937	0.934		153	14822	2	GGACCAGGCTTCATCCCCC	100	0.078	1286	1	14	14	3	unknown protein
	Yes	No	593.1314..hairpin	1.527	1.084	1.148	1.253	0.937	0.934		310	14823	7	GGACCAGGCTTCATTCCCC	100	0.001	1286	1	17	17	2	unknown protein
	Yes	No	155.2..hairpin	1.527	1.084	1.148	1.253	0.937	0.934		4	8955	2	CGGACCAGGCTTCATCCCC	100	0.02	1287	1	15	15	2	unknown protein
	Yes	No	No	1.527	1.084	1.148	1.253	0.937	0.934		57	49391	1	TTCGGACCAGGCTTCATTCCCC	100	0.0005	1287	3	18	18	2.5	unknown protein
	Yes	No	No	1.527	1.084	1.148	1.253	0.937	0.934		68	49390	1	TTCGGACCAGGCTTCATTCCC	100	0.0004	1287	3	18	18	1.5	unknown protein
	Yes	No	No	1.527	1.084	1.148	1.253	0.937	0.934		1	49389	1	TTCGGACCAGGCTTCATTCC	100	0.0004	1287	3	18	18	0.5	unknown protein
	Yes	No	No	1.527	1.084	1.148	1.253	0.937	0.934		2	31733	3	TCGGACCAGGCTTCATTCCCCT	100	0.0005	1287	2	18	18	3.5	unknown protein
	Yes	No	No	1.527	1.084	1.148	1.253	0.937	0.934		16	31732	4	TCGGACCAGGCTTCATTCCCCC	100	0.0005	1287	2	18	18	3.5	unknown protein
	Yes	No	593.1314..hairpin	1.527	1.084	1.148	1.253	0.937	0.934	ath-miR166abcdefg	4138	31731	7	TCGGACCAGGCTTCATTCCCC	100	0.0004	1287	2	18	18	2.5	unknown protein
	Yes	No	593.1314..hairpin	1.527	1.084	1.148	1.253	0.937	0.934		98	31730	7	TCGGACCAGGCTTCATTCCC	100	0.0004	1287	2	18	18	1.5	unknown protein
	Yes	No	593.1314..hairpin	1.527	1.084	1.148	1.253	0.937	0.934		6	31729	7	TCGGACCAGGCTTCATTCC	100	0.0003	1287	2	18	18	0.5	unknown protein
	Yes	No	155.2..hairpin	1.527	1.084	1.148	1.253	0.937	0.934	ath-miR165ab	1063	31727	2	TCGGACCAGGCTTCATCCCCC	100	0.025	1287	2	15	15	3.5	unknown protein
	Yes	No	155.2..hairpin	1.527	1.084	1.148	1.253	0.937	0.934		47	31726	2	TCGGACCAGGCTTCATCCCC	100	0.023	1287	2	15	15	2.5	unknown protein
	Yes	No	155.2..hairpin	1.527	1.084	1.148	1.253	0.937	0.934		2	31725	2	TCGGACCAGGCTTCATCCC	100	0.02	1287	2	15	15	1.5	unknown protein
	Yes	No	593.1314..hairpin	1.527	1.084	1.148	1.253	0.937	0.934		27	15726	3	GTCGGACCAGGCTTCATTCCCC	100	0.0005	1287	3	18	18	3.5	unknown protein
	Yes	No	593.1314..hairpin	1.527	1.084	1.148	1.253	0.937	0.934		33	15725	3	GTCGGACCAGGCTTCATTCCC	100	0.0004	1287	3	18	18	2.5	unknown protein
	Yes	No	No	1.527	1.084	1.148	1.253	0.937	0.934		73	11088	3	CTCGGACCAGGCTTCATTCCCC	100	0.0005	1287	3	18	18	3.5	unknown protein
	Yes	No	No	1.527	1.084	1.148	1.253	0.937	0.934		1	11087	3	CTCGGACCAGGCTTCATTCCC	100	0.0004	1287	3	18	18	2.5	unknown protein
	Yes	No	155.2..hairpin	1.527	1.084	1.148	1.253	0.937	0.934		15	11085	1	CTCGGACCAGGCTTCATCC	100	0.02	1287	3	15	15	2.5	unknown protein
	Yes	No	No	1.527	1.084	1.148	1.253	0.937	0.934		8	8960	4	CGGACCAGGCTTCATTCCCCC	100	0.0004	1287	1	18	18	3	unknown protein
	Yes	No	593.1314..hairpin	1.527	1.084	1.148	1.253	0.937	0.934		641	8959	7	CGGACCAGGCTTCATTCCCC	100	0.0004	1287	1	18	18	2	unknown protein
	Yes	No	593.1314..hairpin	1.527	1.084	1.148	1.253	0.937	0.934		1	8958	7	CGGACCAGGCTTCATTCCC	100	0.0003	1287	1	18	18	1	unknown protein
	Yes	No	155.2..hairpin	1.527	1.084	1.148	1.253	0.937	0.934		2	8957	1	CGGACCAGGCTTCATCCCCCC	100	0.025	1287	1	15	15	4	unknown protein
	Yes	No	155.2..hairpin	1.527	1.084	1.148	1.253	0.937	0.934		219	8956	2	CGGACCAGGCTTCATCCCCC	100	0.023	1287	1	15	15	3	unknown protein
	Yes	No	No	1.527	1.084	1.148	1.253	0.937	0.934		3	34916	1	TGAAGTTGAAGAAGGAATCAA	100	0.025	2367	3	15	15	4	unknown protein
	Yes	No	No	1.527	1.084	1.148	1.253	0.937	0.934		1	11343	1	CTGAAATTACAAAATACAAATT	94.7368	0.028	3332	1	18	19	4	unknown protein
	Yes	No	No	1.527	1.084	1.148	1.253	0.937	0.934		1	28246	1	TCAGCAACATCAACAACAACT	94.7368	0.025	3409	2	18	19	3	unknown protein
AT1G52150.2	Yes	No	No	1.527	1.084	1.148	1.253	0.937	0.934		1	1209	1	AATTGGTGCTGACCACTCGTC	100	7e-06	1148	1	21	21	0	unknown protein
	Yes	No	155.2..hairpin	1.527	1.084	1.148	1.253	0.937	0.934		153	14822	2	GGACCAGGCTTCATCCCCC	100	0.078	1286	1	14	14	3	unknown protein
	Yes	No	593.1314..hairpin	1.527	1.084	1.148	1.253	0.937	0.934		310	14823	7	GGACCAGGCTTCATTCCCC	100	0.001	1286	1	17	17	2	unknown protein
	Yes	No	155.2..hairpin	1.527	1.084	1.148	1.253	0.937	0.934		4	8955	2	CGGACCAGGCTTCATCCCC	100	0.02	1287	1	15	15	2	unknown protein
	Yes	No	No	1.527	1.084	1.148	1.253	0.937	0.934		57	49391	1	TTCGGACCAGGCTTCATTCCCC	100	0.0005	1287	3	18	18	2.5	unknown protein
	Yes	No	No	1.527	1.084	1.148	1.253	0.937	0.934		68	49390	1	TTCGGACCAGGCTTCATTCCC	100	0.0004	1287	3	18	18	1.5	unknown protein
	Yes	No	No	1.527	1.084	1.148	1.253	0.937	0.934		1	49389	1	TTCGGACCAGGCTTCATTCC	100	0.0004	1287	3	18	18	0.5	unknown protein
	Yes	No	No	1.527	1.084	1.148	1.253	0.937	0.934		2	31733	3	TCGGACCAGGCTTCATTCCCCT	100	0.0005	1287	2	18	18	3.5	unknown protein
	Yes	No	No	1.527	1.084	1.148	1.253	0.937	0.934		16	31732	4	TCGGACCAGGCTTCATTCCCCC	100	0.0005	1287	2	18	18	3.5	unknown protein
	Yes	No	593.1314..hairpin	1.527	1.084	1.148	1.253	0.937	0.934	ath-miR166abcdefg	4138	31731	7	TCGGACCAGGCTTCATTCCCC	100	0.0004	1287	2	18	18	2.5	unknown protein
	Yes	No	593.1314..hairpin	1.527	1.084	1.148	1.253	0.937	0.934		98	31730	7	TCGGACCAGGCTTCATTCCC	100	0.0004	1287	2	18	18	1.5	unknown protein
	Yes	No	593.1314..hairpin	1.527	1.084	1.148	1.253	0.937	0.934		6	31729	7	TCGGACCAGGCTTCATTCC	100	0.0003	1287	2	18	18	0.5	unknown protein
	Yes	No	155.2..hairpin	1.527	1.084	1.148	1.253	0.937	0.934	ath-miR165ab	1063	31727	2	TCGGACCAGGCTTCATCCCCC	100	0.025	1287	2	15	15	3.5	unknown protein
	Yes	No	155.2..hairpin	1.527	1.084	1.148	1.253	0.937	0.934		47	31726	2	TCGGACCAGGCTTCATCCCC	100	0.023	1287	2	15	15	2.5	unknown protein
	Yes	No	155.2..hairpin	1.527	1.084	1.148	1.253	0.937	0.934		2	31725	2	TCGGACCAGGCTTCATCCC	100	0.02	1287	2	15	15	1.5	unknown protein
	Yes	No	593.1314..hairpin	1.527	1.084	1.148	1.253	0.937	0.934		27	15726	3	GTCGGACCAGGCTTCATTCCCC	100	0.0005	1287	3	18	18	3.5	unknown protein
	Yes	No	593.1314..hairpin	1.527	1.084	1.148	1.253	0.937	0.934		33	15725	3	GTCGGACCAGGCTTCATTCCC	100	0.0004	1287	3	18	18	2.5	unknown protein
	Yes	No	No	1.527	1.084	1.148	1.253	0.937	0.934		73	11088	3	CTCGGACCAGGCTTCATTCCCC	100	0.0005	1287	3	18	18	3.5	unknown protein
	Yes	No	No	1.527	1.084	1.148	1.253	0.937	0.934		1	11087	3	CTCGGACCAGGCTTCATTCCC	100	0.0004	1287	3	18	18	2.5	unknown protein
	Yes	No	155.2..hairpin	1.527	1.084	1.148	1.253	0.937	0.934		15	11085	1	CTCGGACCAGGCTTCATCC	100	0.02	1287	3	15	15	2.5	unknown protein
	Yes	No	No	1.527	1.084	1.148	1.253	0.937	0.934		8	8960	4	CGGACCAGGCTTCATTCCCCC	100	0.0004	1287	1	18	18	3	unknown protein
	Yes	No	593.1314..hairpin	1.527	1.084	1.148	1.253	0.937	0.934		641	8959	7	CGGACCAGGCTTCATTCCCC	100	0.0004	1287	1	18	18	2	unknown protein
	Yes	No	593.1314..hairpin	1.527	1.084	1.148	1.253	0.937	0.934		1	8958	7	CGGACCAGGCTTCATTCCC	100	0.0003	1287	1	18	18	1	unknown protein
	Yes	No	155.2..hairpin	1.527	1.084	1.148	1.253	0.937	0.934		2	8957	1	CGGACCAGGCTTCATCCCCCC	100	0.025	1287	1	15	15	4	unknown protein
	Yes	No	155.2..hairpin	1.527	1.084	1.148	1.253	0.937	0.934		219	8956	2	CGGACCAGGCTTCATCCCCC	100	0.023	1287	1	15	15	3	unknown protein
	Yes	No	No	1.527	1.084	1.148	1.253	0.937	0.934		3	34916	1	TGAAGTTGAAGAAGGAATCAA	100	0.025	2367	3	15	15	4	unknown protein
	Yes	No	No	1.527	1.084	1.148	1.253	0.937	0.934		1	11343	1	CTGAAATTACAAAATACAAATT	94.7368	0.028	3256	1	18	19	4	unknown protein
	Yes	No	No	1.527	1.084	1.148	1.253	0.937	0.934		1	28246	1	TCAGCAACATCAACAACAACT	94.7368	0.025	3333	2	18	19	3	unknown protein
AT5G06100.3	Yes	No	No	1.014	1.03	1.626	1.223	1.19	1.331		1	28782	1	TCATAACAGGTGAATGTCGGT	100	7e-06	1179	1	21	21	0	transcription factor MYB33 - like protein
	Yes	No	339.607..hairpin	1.014	1.03	1.626	1.223	1.19	1.331		19	40112	2	TGGACTGAAGGGAGCTCCCT	94.4444	0.089	1267	1	17	18	3	transcription factor MYB33 - like protein
	Yes	No	No	1.014	1.03	1.626	1.223	1.19	1.331		21	12906	1	CTTGGACTGAAGGGAGCTCCC	94.7368	0.025	1268	2	18	19	3	transcription factor MYB33 - like protein
	Yes	No	No	1.014	1.03	1.626	1.223	1.19	1.331		1201	55633	2	TTTGGATTGAAGGGAGCTCT	94.4444	0.089	1268	2	17	18	2.5	transcription factor MYB33 - like protein
	Yes	No	No	1.014	1.03	1.626	1.223	1.19	1.331	ath-miR159c	14	55632	1	TTTGGATTGAAGGGAGCTCCT	94.7368	0.025	1268	2	18	19	3	transcription factor MYB33 - like protein
	Yes	No	No	1.014	1.03	1.626	1.223	1.19	1.331		9	55631	1	TTTGGATTGAAGGGAGCTCC	94.7368	0.023	1268	2	18	19	2	transcription factor MYB33 - like protein
	Yes	No	No	1.014	1.03	1.626	1.223	1.19	1.331		907	55630	3	TTTGGATTGAAGGGAGCTC	94.4444	0.078	1268	2	17	18	2	transcription factor MYB33 - like protein
	Yes	No	No	1.014	1.03	1.626	1.223	1.19	1.331		1	55551	1	TTTGGACTGAAGGGAGCTCCTT	94.7368	0.028	1268	2	18	19	4	transcription factor MYB33 - like protein
	Yes	No	No	1.014	1.03	1.626	1.223	1.19	1.331		61	55550	1	TTTGGACTGAAGGGAGCTCCT	94.7368	0.025	1268	2	18	19	3	transcription factor MYB33 - like protein
	Yes	No	No	1.014	1.03	1.626	1.223	1.19	1.331		3	55549	1	TTTGGACTGAAGGGAGCTC	94.4444	0.078	1268	2	17	18	2	transcription factor MYB33 - like protein
	Yes	No	No	1.014	1.03	1.626	1.223	1.19	1.331		870	52246	1	TTGGATTGAAGGGAGCTCTT	94.4444	0.089	1268	1	17	18	2.5	transcription factor MYB33 - like protein
	Yes	No	No	1.014	1.03	1.626	1.223	1.19	1.331		3416	52245	1	TTGGATTGAAGGGAGCTCTA	94.4444	0.089	1268	1	17	18	1.5	transcription factor MYB33 - like protein
	Yes	No	No	1.014	1.03	1.626	1.223	1.19	1.331		52	52244	2	TTGGATTGAAGGGAGCTCT	94.4444	0.078	1268	1	17	18	1.5	transcription factor MYB33 - like protein
	Yes	No	No	1.014	1.03	1.626	1.223	1.19	1.331		1	52243	1	TTGGATTGAAGGGAGCTCCT	94.7368	0.023	1268	1	18	19	2	transcription factor MYB33 - like protein
	Yes	No	No	1.014	1.03	1.626	1.223	1.19	1.331		2	52070	1	TTGGACTGAAGGGAGCTCCTTC	94.7368	0.028	1268	1	18	19	3	transcription factor MYB33 - like protein
	Yes	No	No	1.014	1.03	1.626	1.223	1.19	1.331	ath-miR319c	16	52069	1	TTGGACTGAAGGGAGCTCCTT	94.7368	0.025	1268	1	18	19	3	transcription factor MYB33 - like protein
	Yes	No	No	1.014	1.03	1.626	1.223	1.19	1.331		7	52068	1	TTGGACTGAAGGGAGCTCCT	94.7368	0.023	1268	1	18	19	2	transcription factor MYB33 - like protein
	Yes	No	339.607..hairpin	1.014	1.03	1.626	1.223	1.19	1.331		3	52067	1	TTGGACTGAAGGGAGCTCCCTC	94.7368	0.028	1268	1	18	19	3	transcription factor MYB33 - like protein
	Yes	No	No	1.014	1.03	1.626	1.223	1.19	1.331		12	52066	1	TTGGACTGAAGGGAGCTCCCTA	94.7368	0.028	1268	1	18	19	4	transcription factor MYB33 - like protein
	Yes	No	339.607..hairpin	1.014	1.03	1.626	1.223	1.19	1.331	ath-miR319ab	705	52065	2	TTGGACTGAAGGGAGCTCCCT	94.7368	0.025	1268	1	18	19	3	transcription factor MYB33 - like protein
	Yes	No	339.607..hairpin	1.014	1.03	1.626	1.223	1.19	1.331		24	52064	2	TTGGACTGAAGGGAGCTCCC	94.7368	0.023	1268	1	18	19	2	transcription factor MYB33 - like protein
	Yes	No	339.607..hairpin	1.014	1.03	1.626	1.223	1.19	1.331		15	52063	3	TTGGACTGAAGGGAGCTCC	94.7368	0.02	1268	1	18	19	1	transcription factor MYB33 - like protein
	Yes	No	No	1.014	1.03	1.626	1.223	1.19	1.331		6	12907	1	CTTGGACTGAAGGGAGCTCCCT	94.7368	0.028	1268	2	18	19	4	transcription factor MYB33 - like protein
	Yes	No	339.607..hairpin	1.014	1.03	1.626	1.223	1.19	1.331		1	3716	1	ATTGGACTGAAGGGAGCTCCC	95	0.006	1269	1	19	20	2	transcription factor MYB33 - like protein
	Yes	No	339.607..hairpin	1.014	1.03	1.626	1.223	1.19	1.331		1	14387	1	GATTGGACTGAAGGGAGCTCCCT	95	0.007	1269	2	19	20	4	transcription factor MYB33 - like protein
	Yes	No	339.607..hairpin	1.014	1.03	1.626	1.223	1.19	1.331		136	14386	1	GATTGGACTGAAGGGAGCTCC	95	0.006	1269	2	19	20	2	transcription factor MYB33 - like protein
	Yes	No	339.607..hairpin	1.014	1.03	1.626	1.223	1.19	1.331		1	14385	1	GATTGGACTGAAGGGAGCTC	94.7368	0.023	1269	2	18	19	2	transcription factor MYB33 - like protein
	Yes	No	339.607..hairpin	1.014	1.03	1.626	1.223	1.19	1.331		7	3717	1	ATTGGACTGAAGGGAGCTCCCT	95	0.007	1269	1	19	20	3	transcription factor MYB33 - like protein
AT5G06100.2	Yes	No	No	1.014	1.03	1.626	1.223	1.19	1.331		1	28782	1	TCATAACAGGTGAATGTCGGT	100	7e-06	1091	1	21	21	0	transcription factor MYB33 - like protein
	Yes	No	339.607..hairpin	1.014	1.03	1.626	1.223	1.19	1.331		19	40112	2	TGGACTGAAGGGAGCTCCCT	94.4444	0.089	1179	1	17	18	3	transcription factor MYB33 - like protein
	Yes	No	No	1.014	1.03	1.626	1.223	1.19	1.331		21	12906	1	CTTGGACTGAAGGGAGCTCCC	94.7368	0.025	1180	2	18	19	3	transcription factor MYB33 - like protein
	Yes	No	No	1.014	1.03	1.626	1.223	1.19	1.331		1201	55633	2	TTTGGATTGAAGGGAGCTCT	94.4444	0.089	1180	2	17	18	2.5	transcription factor MYB33 - like protein
	Yes	No	No	1.014	1.03	1.626	1.223	1.19	1.331	ath-miR159c	14	55632	1	TTTGGATTGAAGGGAGCTCCT	94.7368	0.025	1180	2	18	19	3	transcription factor MYB33 - like protein
	Yes	No	No	1.014	1.03	1.626	1.223	1.19	1.331		9	55631	1	TTTGGATTGAAGGGAGCTCC	94.7368	0.023	1180	2	18	19	2	transcription factor MYB33 - like protein
	Yes	No	No	1.014	1.03	1.626	1.223	1.19	1.331		907	55630	3	TTTGGATTGAAGGGAGCTC	94.4444	0.078	1180	2	17	18	2	transcription factor MYB33 - like protein
	Yes	No	No	1.014	1.03	1.626	1.223	1.19	1.331		1	55551	1	TTTGGACTGAAGGGAGCTCCTT	94.7368	0.028	1180	2	18	19	4	transcription factor MYB33 - like protein
	Yes	No	No	1.014	1.03	1.626	1.223	1.19	1.331		61	55550	1	TTTGGACTGAAGGGAGCTCCT	94.7368	0.025	1180	2	18	19	3	transcription factor MYB33 - like protein
	Yes	No	No	1.014	1.03	1.626	1.223	1.19	1.331		3	55549	1	TTTGGACTGAAGGGAGCTC	94.4444	0.078	1180	2	17	18	2	transcription factor MYB33 - like protein
	Yes	No	No	1.014	1.03	1.626	1.223	1.19	1.331		870	52246	1	TTGGATTGAAGGGAGCTCTT	94.4444	0.089	1180	1	17	18	2.5	transcription factor MYB33 - like protein
	Yes	No	No	1.014	1.03	1.626	1.223	1.19	1.331		3416	52245	1	TTGGATTGAAGGGAGCTCTA	94.4444	0.089	1180	1	17	18	1.5	transcription factor MYB33 - like protein
	Yes	No	No	1.014	1.03	1.626	1.223	1.19	1.331		52	52244	2	TTGGATTGAAGGGAGCTCT	94.4444	0.078	1180	1	17	18	1.5	transcription factor MYB33 - like protein
	Yes	No	No	1.014	1.03	1.626	1.223	1.19	1.331		1	52243	1	TTGGATTGAAGGGAGCTCCT	94.7368	0.023	1180	1	18	19	2	transcription factor MYB33 - like protein
	Yes	No	No	1.014	1.03	1.626	1.223	1.19	1.331		2	52070	1	TTGGACTGAAGGGAGCTCCTTC	94.7368	0.028	1180	1	18	19	3	transcription factor MYB33 - like protein
	Yes	No	No	1.014	1.03	1.626	1.223	1.19	1.331	ath-miR319c	16	52069	1	TTGGACTGAAGGGAGCTCCTT	94.7368	0.025	1180	1	18	19	3	transcription factor MYB33 - like protein
	Yes	No	No	1.014	1.03	1.626	1.223	1.19	1.331		7	52068	1	TTGGACTGAAGGGAGCTCCT	94.7368	0.023	1180	1	18	19	2	transcription factor MYB33 - like protein
	Yes	No	339.607..hairpin	1.014	1.03	1.626	1.223	1.19	1.331		3	52067	1	TTGGACTGAAGGGAGCTCCCTC	94.7368	0.028	1180	1	18	19	3	transcription factor MYB33 - like protein
	Yes	No	No	1.014	1.03	1.626	1.223	1.19	1.331		12	52066	1	TTGGACTGAAGGGAGCTCCCTA	94.7368	0.028	1180	1	18	19	4	transcription factor MYB33 - like protein
	Yes	No	339.607..hairpin	1.014	1.03	1.626	1.223	1.19	1.331	ath-miR319ab	705	52065	2	TTGGACTGAAGGGAGCTCCCT	94.7368	0.025	1180	1	18	19	3	transcription factor MYB33 - like protein
	Yes	No	339.607..hairpin	1.014	1.03	1.626	1.223	1.19	1.331		24	52064	2	TTGGACTGAAGGGAGCTCCC	94.7368	0.023	1180	1	18	19	2	transcription factor MYB33 - like protein
	Yes	No	339.607..hairpin	1.014	1.03	1.626	1.223	1.19	1.331		15	52063	3	TTGGACTGAAGGGAGCTCC	94.7368	0.02	1180	1	18	19	1	transcription factor MYB33 - like protein
	Yes	No	No	1.014	1.03	1.626	1.223	1.19	1.331		6	12907	1	CTTGGACTGAAGGGAGCTCCCT	94.7368	0.028	1180	2	18	19	4	transcription factor MYB33 - like protein
	Yes	No	339.607..hairpin	1.014	1.03	1.626	1.223	1.19	1.331		1	3716	1	ATTGGACTGAAGGGAGCTCCC	95	0.006	1181	1	19	20	2	transcription factor MYB33 - like protein
	Yes	No	339.607..hairpin	1.014	1.03	1.626	1.223	1.19	1.331		1	14387	1	GATTGGACTGAAGGGAGCTCCCT	95	0.007	1181	2	19	20	4	transcription factor MYB33 - like protein
	Yes	No	339.607..hairpin	1.014	1.03	1.626	1.223	1.19	1.331		136	14386	1	GATTGGACTGAAGGGAGCTCC	95	0.006	1181	2	19	20	2	transcription factor MYB33 - like protein
	Yes	No	339.607..hairpin	1.014	1.03	1.626	1.223	1.19	1.331		1	14385	1	GATTGGACTGAAGGGAGCTC	94.7368	0.023	1181	2	18	19	2	transcription factor MYB33 - like protein
	Yes	No	339.607..hairpin	1.014	1.03	1.626	1.223	1.19	1.331		7	3717	1	ATTGGACTGAAGGGAGCTCCCT	95	0.007	1181	1	19	20	3	transcription factor MYB33 - like protein
AT3G11440.1	Yes	No	339.607..hairpin	1.134	1.14	2.527	1.6	1.139	1.882		19	40112	2	TGGACTGAAGGGAGCTCCCT	94.4444	0.089	1173	1	17	18	3	transcription factor like protein MYB65
	Yes	No	No	1.134	1.14	2.527	1.6	1.139	1.882		21	12906	1	CTTGGACTGAAGGGAGCTCCC	94.7368	0.025	1174	2	18	19	3	transcription factor like protein MYB65
	Yes	No	No	1.134	1.14	2.527	1.6	1.139	1.882		1201	55633	2	TTTGGATTGAAGGGAGCTCT	94.4444	0.089	1174	2	17	18	2.5	transcription factor like protein MYB65
	Yes	No	No	1.134	1.14	2.527	1.6	1.139	1.882	ath-miR159c	14	55632	1	TTTGGATTGAAGGGAGCTCCT	94.7368	0.025	1174	2	18	19	3	transcription factor like protein MYB65
	Yes	No	No	1.134	1.14	2.527	1.6	1.139	1.882		9	55631	1	TTTGGATTGAAGGGAGCTCC	94.7368	0.023	1174	2	18	19	2	transcription factor like protein MYB65
	Yes	No	No	1.134	1.14	2.527	1.6	1.139	1.882		907	55630	3	TTTGGATTGAAGGGAGCTC	94.4444	0.078	1174	2	17	18	2	transcription factor like protein MYB65
	Yes	No	No	1.134	1.14	2.527	1.6	1.139	1.882		1	55551	1	TTTGGACTGAAGGGAGCTCCTT	94.7368	0.028	1174	2	18	19	4	transcription factor like protein MYB65
	Yes	No	No	1.134	1.14	2.527	1.6	1.139	1.882		61	55550	1	TTTGGACTGAAGGGAGCTCCT	94.7368	0.025	1174	2	18	19	3	transcription factor like protein MYB65
	Yes	No	No	1.134	1.14	2.527	1.6	1.139	1.882		3	55549	1	TTTGGACTGAAGGGAGCTC	94.4444	0.078	1174	2	17	18	2	transcription factor like protein MYB65
	Yes	No	No	1.134	1.14	2.527	1.6	1.139	1.882		870	52246	1	TTGGATTGAAGGGAGCTCTT	94.4444	0.089	1174	1	17	18	2.5	transcription factor like protein MYB65
	Yes	No	No	1.134	1.14	2.527	1.6	1.139	1.882		3416	52245	1	TTGGATTGAAGGGAGCTCTA	94.4444	0.089	1174	1	17	18	1.5	transcription factor like protein MYB65
	Yes	No	No	1.134	1.14	2.527	1.6	1.139	1.882		52	52244	2	TTGGATTGAAGGGAGCTCT	94.4444	0.078	1174	1	17	18	1.5	transcription factor like protein MYB65
	Yes	No	No	1.134	1.14	2.527	1.6	1.139	1.882		1	52243	1	TTGGATTGAAGGGAGCTCCT	94.7368	0.023	1174	1	18	19	2	transcription factor like protein MYB65
	Yes	No	No	1.134	1.14	2.527	1.6	1.139	1.882		2	52070	1	TTGGACTGAAGGGAGCTCCTTC	94.7368	0.028	1174	1	18	19	3	transcription factor like protein MYB65
	Yes	No	No	1.134	1.14	2.527	1.6	1.139	1.882	ath-miR319c	16	52069	1	TTGGACTGAAGGGAGCTCCTT	94.7368	0.025	1174	1	18	19	3	transcription factor like protein MYB65
	Yes	No	No	1.134	1.14	2.527	1.6	1.139	1.882		7	52068	1	TTGGACTGAAGGGAGCTCCT	94.7368	0.023	1174	1	18	19	2	transcription factor like protein MYB65
	Yes	No	339.607..hairpin	1.134	1.14	2.527	1.6	1.139	1.882		3	52067	1	TTGGACTGAAGGGAGCTCCCTC	94.7368	0.028	1174	1	18	19	3	transcription factor like protein MYB65
	Yes	No	No	1.134	1.14	2.527	1.6	1.139	1.882		12	52066	1	TTGGACTGAAGGGAGCTCCCTA	94.7368	0.028	1174	1	18	19	4	transcription factor like protein MYB65
	Yes	No	339.607..hairpin	1.134	1.14	2.527	1.6	1.139	1.882	ath-miR319ab	705	52065	2	TTGGACTGAAGGGAGCTCCCT	94.7368	0.025	1174	1	18	19	3	transcription factor like protein MYB65
	Yes	No	339.607..hairpin	1.134	1.14	2.527	1.6	1.139	1.882		24	52064	2	TTGGACTGAAGGGAGCTCCC	94.7368	0.023	1174	1	18	19	2	transcription factor like protein MYB65
	Yes	No	339.607..hairpin	1.134	1.14	2.527	1.6	1.139	1.882		15	52063	3	TTGGACTGAAGGGAGCTCC	94.7368	0.02	1174	1	18	19	1	transcription factor like protein MYB65
	Yes	No	No	1.134	1.14	2.527	1.6	1.139	1.882		6	12907	1	CTTGGACTGAAGGGAGCTCCCT	94.7368	0.028	1174	2	18	19	4	transcription factor like protein MYB65
	Yes	No	339.607..hairpin	1.134	1.14	2.527	1.6	1.139	1.882		1	3716	1	ATTGGACTGAAGGGAGCTCCC	95	0.006	1175	1	19	20	2	transcription factor like protein MYB65
	Yes	No	339.607..hairpin	1.134	1.14	2.527	1.6	1.139	1.882		1	14387	1	GATTGGACTGAAGGGAGCTCCCT	95	0.007	1175	2	19	20	4	transcription factor like protein MYB65
	Yes	No	339.607..hairpin	1.134	1.14	2.527	1.6	1.139	1.882		136	14386	1	GATTGGACTGAAGGGAGCTCC	95	0.006	1175	2	19	20	2	transcription factor like protein MYB65
	Yes	No	339.607..hairpin	1.134	1.14	2.527	1.6	1.139	1.882		1	14385	1	GATTGGACTGAAGGGAGCTC	94.7368	0.023	1175	2	18	19	2	transcription factor like protein MYB65
	Yes	No	339.607..hairpin	1.134	1.14	2.527	1.6	1.139	1.882		7	3717	1	ATTGGACTGAAGGGAGCTCCCT	95	0.007	1175	1	19	20	3	transcription factor like protein MYB65
AT1G56010.1	Yes	No	304.483..hairpin;305.484..hairpin	1.841	1.465	1.836	1.714	1.199	1.952		10440	13909	2	GAGAAGCAGGGCACGTGCA	94.4444	0.078	795	1	17	18	2	NAC1
	Yes	No	No	1.841	1.465	1.836	1.714	1.199	1.952		110	13911	1	GAGAAGCAGGGCACGTGCG	94.4444	0.078	795	1	17	18	2	NAC1
	Yes	No	No	1.841	1.465	1.836	1.714	1.199	1.952		2	13910	1	GAGAAGCAGGGCACGTGCAT	94.4444	0.089	795	1	17	18	2.5	NAC1
	Yes	No	304.483..hairpin;305.484..hairpin	1.841	1.465	1.836	1.714	1.199	1.952		23	14840	3	GGAGAAGCAGGGCACGTGC	94.7368	0.02	796	1	18	19	1	NAC1
	Yes	No	No	1.841	1.465	1.836	1.714	1.199	1.952		1	14846	1	GGAGAAGCAGGGCACGTGCGA	94.7368	0.025	796	1	18	19	3	NAC1
	Yes	No	No	1.841	1.465	1.836	1.714	1.199	1.952		422	14845	1	GGAGAAGCAGGGCACGTGCG	94.7368	0.023	796	1	18	19	2	NAC1
	Yes	No	No	1.841	1.465	1.836	1.714	1.199	1.952		2	14844	1	GGAGAAGCAGGGCACGTGCATT	94.7368	0.028	796	1	18	19	3.5	NAC1
	Yes	No	No	1.841	1.465	1.836	1.714	1.199	1.952		4	14843	1	GGAGAAGCAGGGCACGTGCAT	94.7368	0.025	796	1	18	19	2.5	NAC1
	Yes	No	304.483..hairpin;305.484..hairpin	1.841	1.465	1.836	1.714	1.199	1.952		1	14842	1	GGAGAAGCAGGGCACGTGCAA	94.7368	0.025	796	1	18	19	3	NAC1
	Yes	No	304.483..hairpin;305.484..hairpin	1.841	1.465	1.836	1.714	1.199	1.952		41322	14841	2	GGAGAAGCAGGGCACGTGCA	94.7368	0.023	796	1	18	19	2	NAC1
	Yes	No	No	1.841	1.465	1.836	1.714	1.199	1.952		2	3231	2	ATGGAGAAGCAGGGCACGTG	94.7368	0.023	797	2	18	19	2	NAC1
	Yes	No	No	1.841	1.465	1.836	1.714	1.199	1.952		2	40202	1	TGGAGAAGCAGGGTACGTGCT	100	7e-06	797	1	21	21	0	NAC1
	Yes	No	No	1.841	1.465	1.836	1.714	1.199	1.952		2	40201	1	TGGAGAAGCAGGGTACGTGC	100	2e-05	797	1	20	20	0	NAC1
	Yes	No	No	1.841	1.465	1.836	1.714	1.199	1.952		1	40200	1	TGGAGAAGCAGGGTACGTG	100	8e-05	797	1	19	19	0	NAC1
	Yes	No	No	1.841	1.465	1.836	1.714	1.199	1.952	ath-miR164c	7589	40199	1	TGGAGAAGCAGGGCACGTGCG	95	0.006	797	1	19	20	2	NAC1
	Yes	No	No	1.841	1.465	1.836	1.714	1.199	1.952		91	40198	1	TGGAGAAGCAGGGCACGTGCATT	95	0.007	797	1	19	20	3.5	NAC1
	Yes	No	No	1.841	1.465	1.836	1.714	1.199	1.952		284	40197	1	TGGAGAAGCAGGGCACGTGCAT	95	0.007	797	1	19	20	2.5	NAC1
	Yes	No	304.483..hairpin;305.484..hairpin	1.841	1.465	1.836	1.714	1.199	1.952		3	40196	1	TGGAGAAGCAGGGCACGTGCAA	95	0.007	797	1	19	20	3	NAC1
	Yes	No	304.483..hairpin;305.484..hairpin	1.841	1.465	1.836	1.714	1.199	1.952	ath-miR164ab	370931	40195	2	TGGAGAAGCAGGGCACGTGCA	95	0.006	797	1	19	20	2	NAC1
	Yes	No	304.483..hairpin;305.484..hairpin	1.841	1.465	1.836	1.714	1.199	1.952		404	40194	3	TGGAGAAGCAGGGCACGTGC	95	0.006	797	1	19	20	1	NAC1
	Yes	No	304.483..hairpin;305.484..hairpin	1.841	1.465	1.836	1.714	1.199	1.952		366	40193	3	TGGAGAAGCAGGGCACGTG	94.7368	0.02	797	1	18	19	1	NAC1
	Yes	No	No	1.841	1.465	1.836	1.714	1.199	1.952		1	40190	1	TGGAGAAGCAGGGCACGTAA	94.4444	0.089	797	1	17	18	3	NAC1
	Yes	No	No	1.841	1.465	1.836	1.714	1.199	1.952		9	40189	2	TGGAGAAGCAGGGCACGTA	94.4444	0.078	797	1	17	18	2	NAC1
	Yes	No	No	1.841	1.465	1.836	1.714	1.199	1.952		22	14281	1	GATGGAGAAGCAGGGCACGTGCA	95	0.007	797	3	19	20	3.5	NAC1
	Yes	No	No	1.841	1.465	1.836	1.714	1.199	1.952		24	3233	1	ATGGAGAAGCAGGGCACGTGCG	95	0.007	797	2	19	20	3	NAC1
	Yes	No	No	1.841	1.465	1.836	1.714	1.199	1.952		1214	3232	1	ATGGAGAAGCAGGGCACGTGCA	95	0.007	797	2	19	20	3	NAC1
	Yes	No	304.483..hairpin;305.484..hairpin	1.841	1.465	1.836	1.714	1.199	1.952		9	52081	1	TTGGAGAAGCAGGGCACGTGCA	95.2381	0.002	798	1	20	21	2	NAC1
AT1G56010.2	Yes	No	304.483..hairpin;305.484..hairpin	1.841	1.465	1.836	1.714	1.199	1.952		10440	13909	2	GAGAAGCAGGGCACGTGCA	94.4444	0.078	820	1	17	18	2	NAC1
	Yes	No	No	1.841	1.465	1.836	1.714	1.199	1.952		110	13911	1	GAGAAGCAGGGCACGTGCG	94.4444	0.078	820	1	17	18	2	NAC1
	Yes	No	No	1.841	1.465	1.836	1.714	1.199	1.952		2	13910	1	GAGAAGCAGGGCACGTGCAT	94.4444	0.089	820	1	17	18	2.5	NAC1
	Yes	No	304.483..hairpin;305.484..hairpin	1.841	1.465	1.836	1.714	1.199	1.952		23	14840	3	GGAGAAGCAGGGCACGTGC	94.7368	0.02	821	1	18	19	1	NAC1
	Yes	No	No	1.841	1.465	1.836	1.714	1.199	1.952		1	14846	1	GGAGAAGCAGGGCACGTGCGA	94.7368	0.025	821	1	18	19	3	NAC1
	Yes	No	No	1.841	1.465	1.836	1.714	1.199	1.952		422	14845	1	GGAGAAGCAGGGCACGTGCG	94.7368	0.023	821	1	18	19	2	NAC1
	Yes	No	No	1.841	1.465	1.836	1.714	1.199	1.952		2	14844	1	GGAGAAGCAGGGCACGTGCATT	94.7368	0.028	821	1	18	19	3.5	NAC1
	Yes	No	No	1.841	1.465	1.836	1.714	1.199	1.952		4	14843	1	GGAGAAGCAGGGCACGTGCAT	94.7368	0.025	821	1	18	19	2.5	NAC1
	Yes	No	304.483..hairpin;305.484..hairpin	1.841	1.465	1.836	1.714	1.199	1.952		1	14842	1	GGAGAAGCAGGGCACGTGCAA	94.7368	0.025	821	1	18	19	3	NAC1
	Yes	No	304.483..hairpin;305.484..hairpin	1.841	1.465	1.836	1.714	1.199	1.952		41322	14841	2	GGAGAAGCAGGGCACGTGCA	94.7368	0.023	821	1	18	19	2	NAC1
	Yes	No	No	1.841	1.465	1.836	1.714	1.199	1.952		2	3231	2	ATGGAGAAGCAGGGCACGTG	94.7368	0.023	822	2	18	19	2	NAC1
	Yes	No	No	1.841	1.465	1.836	1.714	1.199	1.952		2	40202	1	TGGAGAAGCAGGGTACGTGCT	100	7e-06	822	1	21	21	0	NAC1
	Yes	No	No	1.841	1.465	1.836	1.714	1.199	1.952		2	40201	1	TGGAGAAGCAGGGTACGTGC	100	2e-05	822	1	20	20	0	NAC1
	Yes	No	No	1.841	1.465	1.836	1.714	1.199	1.952		1	40200	1	TGGAGAAGCAGGGTACGTG	100	8e-05	822	1	19	19	0	NAC1
	Yes	No	No	1.841	1.465	1.836	1.714	1.199	1.952	ath-miR164c	7589	40199	1	TGGAGAAGCAGGGCACGTGCG	95	0.006	822	1	19	20	2	NAC1
	Yes	No	No	1.841	1.465	1.836	1.714	1.199	1.952		91	40198	1	TGGAGAAGCAGGGCACGTGCATT	95	0.007	822	1	19	20	3.5	NAC1
	Yes	No	No	1.841	1.465	1.836	1.714	1.199	1.952		284	40197	1	TGGAGAAGCAGGGCACGTGCAT	95	0.007	822	1	19	20	2.5	NAC1
	Yes	No	304.483..hairpin;305.484..hairpin	1.841	1.465	1.836	1.714	1.199	1.952		3	40196	1	TGGAGAAGCAGGGCACGTGCAA	95	0.007	822	1	19	20	3	NAC1
	Yes	No	304.483..hairpin;305.484..hairpin	1.841	1.465	1.836	1.714	1.199	1.952	ath-miR164ab	370931	40195	2	TGGAGAAGCAGGGCACGTGCA	95	0.006	822	1	19	20	2	NAC1
	Yes	No	304.483..hairpin;305.484..hairpin	1.841	1.465	1.836	1.714	1.199	1.952		404	40194	3	TGGAGAAGCAGGGCACGTGC	95	0.006	822	1	19	20	1	NAC1
	Yes	No	304.483..hairpin;305.484..hairpin	1.841	1.465	1.836	1.714	1.199	1.952		366	40193	3	TGGAGAAGCAGGGCACGTG	94.7368	0.02	822	1	18	19	1	NAC1
	Yes	No	No	1.841	1.465	1.836	1.714	1.199	1.952		1	40190	1	TGGAGAAGCAGGGCACGTAA	94.4444	0.089	822	1	17	18	3	NAC1
	Yes	No	No	1.841	1.465	1.836	1.714	1.199	1.952		9	40189	2	TGGAGAAGCAGGGCACGTA	94.4444	0.078	822	1	17	18	2	NAC1
	Yes	No	No	1.841	1.465	1.836	1.714	1.199	1.952		22	14281	1	GATGGAGAAGCAGGGCACGTGCA	95	0.007	822	3	19	20	3.5	NAC1
	Yes	No	No	1.841	1.465	1.836	1.714	1.199	1.952		24	3233	1	ATGGAGAAGCAGGGCACGTGCG	95	0.007	822	2	19	20	3	NAC1
	Yes	No	No	1.841	1.465	1.836	1.714	1.199	1.952		1214	3232	1	ATGGAGAAGCAGGGCACGTGCA	95	0.007	822	2	19	20	3	NAC1
	Yes	No	304.483..hairpin;305.484..hairpin	1.841	1.465	1.836	1.714	1.199	1.952		9	52081	1	TTGGAGAAGCAGGGCACGTGCA	95.2381	0.002	823	1	20	21	2	NAC1
AT1G30490.1	Yes	No	No	2.839	1.571	1.511	1.974	0.949	0.887		1	18666	1	TAATCAGAGAGAGAAAGAGGAT	94.7368	0.028	195	2	18	19	3	HD-Zip protein
	Yes	No	155.2..hairpin	2.839	1.571	1.511	1.974	0.949	0.887		153	14822	2	GGACCAGGCTTCATCCCCC	100	0.001	813	1	17	17	2	HD-Zip protein
	Yes	No	593.1314..hairpin	2.839	1.571	1.511	1.974	0.949	0.887		310	14823	7	GGACCAGGCTTCATTCCCC	100	0.078	813	1	14	14	2.5	HD-Zip protein
	Yes	No	155.2..hairpin	2.839	1.571	1.511	1.974	0.949	0.887		4	8955	2	CGGACCAGGCTTCATCCCC	100	0.0003	814	1	18	18	1	HD-Zip protein
	Yes	No	No	2.839	1.571	1.511	1.974	0.949	0.887		68	49390	1	TTCGGACCAGGCTTCATTCCC	100	0.025	814	3	15	15	2	HD-Zip protein
	Yes	No	No	2.839	1.571	1.511	1.974	0.949	0.887		1	49389	1	TTCGGACCAGGCTTCATTCC	100	0.023	814	3	15	15	1	HD-Zip protein
	Yes	No	593.1314..hairpin	2.839	1.571	1.511	1.974	0.949	0.887	ath-miR166abcdefg	4138	31731	7	TCGGACCAGGCTTCATTCCCC	100	0.025	814	2	15	15	3	HD-Zip protein
	Yes	No	593.1314..hairpin	2.839	1.571	1.511	1.974	0.949	0.887		98	31730	7	TCGGACCAGGCTTCATTCCC	100	0.023	814	2	15	15	2	HD-Zip protein
	Yes	No	593.1314..hairpin	2.839	1.571	1.511	1.974	0.949	0.887		6	31729	7	TCGGACCAGGCTTCATTCC	100	0.02	814	2	15	15	1	HD-Zip protein
	Yes	No	155.2..hairpin	2.839	1.571	1.511	1.974	0.949	0.887		5	31728	1	TCGGACCAGGCTTCATCCCCCC	100	0.0005	814	2	18	18	3.5	HD-Zip protein
	Yes	No	155.2..hairpin	2.839	1.571	1.511	1.974	0.949	0.887	ath-miR165ab	1063	31727	2	TCGGACCAGGCTTCATCCCCC	100	0.0004	814	2	18	18	2.5	HD-Zip protein
	Yes	No	155.2..hairpin	2.839	1.571	1.511	1.974	0.949	0.887		47	31726	2	TCGGACCAGGCTTCATCCCC	100	0.0004	814	2	18	18	1.5	HD-Zip protein
	Yes	No	155.2..hairpin	2.839	1.571	1.511	1.974	0.949	0.887		2	31725	2	TCGGACCAGGCTTCATCCC	100	0.0003	814	2	18	18	0.5	HD-Zip protein
	Yes	No	593.1314..hairpin	2.839	1.571	1.511	1.974	0.949	0.887		33	15725	3	GTCGGACCAGGCTTCATTCCC	100	0.025	814	3	15	15	3	HD-Zip protein
	Yes	No	No	2.839	1.571	1.511	1.974	0.949	0.887		1	15724	1	GTCGGACCAGGCTTCATCCCCC	100	0.0005	814	3	18	18	3.5	HD-Zip protein
	Yes	No	No	2.839	1.571	1.511	1.974	0.949	0.887		1	11087	3	CTCGGACCAGGCTTCATTCCC	100	0.025	814	3	15	15	3	HD-Zip protein
	Yes	No	155.2..hairpin	2.839	1.571	1.511	1.974	0.949	0.887		5	11086	1	CTCGGACCAGGCTTCATCCCCC	100	0.0005	814	3	18	18	3.5	HD-Zip protein
	Yes	No	155.2..hairpin	2.839	1.571	1.511	1.974	0.949	0.887		15	11085	1	CTCGGACCAGGCTTCATCC	100	0.001	814	3	17	17	1.5	HD-Zip protein
	Yes	No	No	2.839	1.571	1.511	1.974	0.949	0.887		8	8960	4	CGGACCAGGCTTCATTCCCCC	100	0.025	814	1	15	15	3.5	HD-Zip protein
	Yes	No	593.1314..hairpin	2.839	1.571	1.511	1.974	0.949	0.887		641	8959	7	CGGACCAGGCTTCATTCCCC	100	0.023	814	1	15	15	2.5	HD-Zip protein
	Yes	No	593.1314..hairpin	2.839	1.571	1.511	1.974	0.949	0.887		1	8958	7	CGGACCAGGCTTCATTCCC	100	0.02	814	1	15	15	1.5	HD-Zip protein
	Yes	No	155.2..hairpin	2.839	1.571	1.511	1.974	0.949	0.887		2	8957	1	CGGACCAGGCTTCATCCCCCC	100	0.0004	814	1	18	18	3	HD-Zip protein
	Yes	No	155.2..hairpin	2.839	1.571	1.511	1.974	0.949	0.887		219	8956	2	CGGACCAGGCTTCATCCCCC	100	0.0004	814	1	18	18	2	HD-Zip protein
	Yes	No	No	2.839	1.571	1.511	1.974	0.949	0.887		6	14983	1	GGCCATCATCGACAAAAACG	100	0.023	1476	3	15	15	3	HD-Zip protein
AT1G03850.1	No	No	No	0.779	2.618	0.543	1.313	0.27	0.282		1	51111	1	TTGATGATGATGATGGTTTGA	100	0.0004	178	2	18	18	2.5	unknown protein
	No	No	No	0.779	2.618	0.543	1.313	0.27	0.282		1	13759	1	GACGATGATGATGATGACA	100	0.078	180	4	14	14	3	unknown protein
	No	No	No	0.779	2.618	0.543	1.313	0.27	0.282		1	36323	13	TGAGGATGATGATGATGATGA	100	0.006	180	5	16	16	2	unknown protein
	No	No	No	0.779	2.618	0.543	1.313	0.27	0.282		9	14254	8	GATGATGATGATGATGATCTT	100	0.006	180	1	16	16	3	unknown protein
	No	No	No	0.779	2.618	0.543	1.313	0.27	0.282		5	13760	2	GACGATGATGATGATGAGC	100	0.078	180	4	14	14	3	unknown protein
	No	No	No	0.779	2.618	0.543	1.313	0.27	0.282		1	37225	4	TGATGATGATGATGATGAAGAAG	100	0.002	181	1	17	17	5	unknown protein
	No	No	No	0.779	2.618	0.543	1.313	0.27	0.282		1	13759	1	GACGATGATGATGATGACA	100	0.078	183	4	14	14	3.5	unknown protein
	No	No	No	0.779	2.618	0.543	1.313	0.27	0.282		1	14256	8	GATGATGATGATGATGATGATGTT	100	0.0001	183	1	19	19	3	unknown protein
	No	No	No	0.779	2.618	0.543	1.313	0.27	0.282		6	14255	369	GATGATGATGATGATGATGATGAT	100	0.0001	183	1	19	19	4	unknown protein
	No	No	No	0.779	2.618	0.543	1.313	0.27	0.282		9	14254	8	GATGATGATGATGATGATCTT	100	0.0004	183	1	18	18	2	unknown protein
	No	No	No	0.779	2.618	0.543	1.313	0.27	0.282		5	13760	2	GACGATGATGATGATGAGC	100	0.078	183	4	14	14	3.5	unknown protein
	No	No	No	0.779	2.618	0.543	1.313	0.27	0.282		1	37225	4	TGATGATGATGATGATGAAGAAG	100	0.0005	184	1	18	18	4	unknown protein
	No	No	No	0.779	2.618	0.543	1.313	0.27	0.282		1	45039	3	TGTGATGATGATGATGATGATGA	100	3e-05	184	3	20	20	2.5	unknown protein
	No	No	No	0.779	2.618	0.543	1.313	0.27	0.282		1	3079	472	ATGATGATGATGATGATGATGA	100	7e-06	185	1	21	21	1	unknown protein
	No	No	No	0.779	2.618	0.543	1.313	0.27	0.282		1	14256	8	GATGATGATGATGATGATGATGTT	100	8e-06	185	2	21	21	1.5	unknown protein
	No	No	No	0.779	2.618	0.543	1.313	0.27	0.282		6	14255	369	GATGATGATGATGATGATGATGAT	100	3e-05	185	5	20	20	0.5	unknown protein
	No	No	No	0.779	2.618	0.543	1.313	0.27	0.282		6	14255	369	GATGATGATGATGATGATGATGAT	100	8e-06	185	2	21	21	1.5	unknown protein
	No	No	No	0.779	2.618	0.543	1.313	0.27	0.282		9	14254	8	GATGATGATGATGATGATCTT	100	0.002	185	2	17	17	2.5	unknown protein
	No	No	No	0.779	2.618	0.543	1.313	0.27	0.282		1	3079	472	ATGATGATGATGATGATGATGA	100	0.0001	185	4	19	19	0.5	unknown protein
	No	No	No	0.779	2.618	0.543	1.313	0.27	0.282		1	3079	472	ATGATGATGATGATGATGATGA	95.4545	0.0005	191	1	21	22	0.5	unknown protein
	No	No	No	0.779	2.618	0.543	1.313	0.27	0.282		1	14256	8	GATGATGATGATGATGATGATGTT	95.2381	0.002	191	2	20	21	2.5	unknown protein
	No	No	No	0.779	2.618	0.543	1.313	0.27	0.282		6	14255	369	GATGATGATGATGATGATGATGAT	95.6522	0.0001	191	2	22	23	1.5	unknown protein
	No	No	No	0.779	2.618	0.543	1.313	0.27	0.282		2	28918	1	TCATCTCAGAACCTACCCGTA	95.2381	0.002	682	1	20	21	1	unknown protein
AT5G03545.1	No	No	No	2.644	7.51	1.594	3.916	1.558	1.046		1	13759	1	GACGATGATGATGATGACA	100	0.078	310	4	14	14	3	unknown protein
	No	No	No	2.644	7.51	1.594	3.916	1.558	1.046		1	36323	13	TGAGGATGATGATGATGATGA	100	0.025	310	5	15	15	2	unknown protein
	No	No	No	2.644	7.51	1.594	3.916	1.558	1.046		5	13760	2	GACGATGATGATGATGAGC	100	0.078	310	4	14	14	2	unknown protein
	No	No	No	2.644	7.51	1.594	3.916	1.558	1.046		1	13759	1	GACGATGATGATGATGACA	100	0.078	313	4	14	14	3	unknown protein
	No	No	No	2.644	7.51	1.594	3.916	1.558	1.046		1	36323	13	TGAGGATGATGATGATGATGA	100	0.002	313	5	17	17	1	unknown protein
	No	No	No	2.644	7.51	1.594	3.916	1.558	1.046		9	14254	8	GATGATGATGATGATGATCTT	100	0.0001	313	1	19	19	1	unknown protein
	No	No	No	2.644	7.51	1.594	3.916	1.558	1.046		5	13760	2	GACGATGATGATGATGAGC	100	0.078	313	4	14	14	3	unknown protein
	No	No	No	2.644	7.51	1.594	3.916	1.558	1.046		1	37225	4	TGATGATGATGATGATGAAGAAG	100	0.0005	314	1	18	18	4	unknown protein
	No	No	No	2.644	7.51	1.594	3.916	1.558	1.046		1	45039	3	TGTGATGATGATGATGATGATGA	100	0.0001	314	3	19	19	2.5	unknown protein
	No	No	No	2.644	7.51	1.594	3.916	1.558	1.046		1	3079	472	ATGATGATGATGATGATGATGA	100	3e-05	315	1	20	20	1	unknown protein
	No	No	No	2.644	7.51	1.594	3.916	1.558	1.046		1	13759	1	GACGATGATGATGATGACA	100	0.078	316	4	14	14	3.5	unknown protein
	No	No	No	2.644	7.51	1.594	3.916	1.558	1.046		1	14256	8	GATGATGATGATGATGATGATGTT	100	8e-06	316	1	21	21	2	unknown protein
	No	No	No	2.644	7.51	1.594	3.916	1.558	1.046		6	14255	369	GATGATGATGATGATGATGATGAT	100	8e-06	316	1	21	21	1	unknown protein
	No	No	No	2.644	7.51	1.594	3.916	1.558	1.046		9	14254	8	GATGATGATGATGATGATCTT	100	0.0004	316	1	18	18	2	unknown protein
	No	No	No	2.644	7.51	1.594	3.916	1.558	1.046		5	13760	2	GACGATGATGATGATGAGC	100	0.078	316	4	14	14	3.5	unknown protein
	No	No	No	2.644	7.51	1.594	3.916	1.558	1.046		1	37225	4	TGATGATGATGATGATGAAGAAG	100	0.0005	317	1	18	18	3	unknown protein
	No	No	No	2.644	7.51	1.594	3.916	1.558	1.046		1	45039	3	TGTGATGATGATGATGATGATGA	100	7e-06	317	3	21	21	1.5	unknown protein
	No	No	No	2.644	7.51	1.594	3.916	1.558	1.046		1	3079	472	ATGATGATGATGATGATGATGA	100	2e-06	318	1	22	22	0	unknown protein
	No	No	No	2.644	7.51	1.594	3.916	1.558	1.046		1	14256	8	GATGATGATGATGATGATGATGTT	100	8e-06	318	2	21	21	1.5	unknown protein
	No	No	No	2.644	7.51	1.594	3.916	1.558	1.046		6	14255	369	GATGATGATGATGATGATGATGAT	100	5e-07	318	2	23	23	0.5	unknown protein
	No	No	No	2.644	7.51	1.594	3.916	1.558	1.046		9	14254	8	GATGATGATGATGATGATCTT	100	0.002	318	2	17	17	2.5	unknown protein
	No	No	No	2.644	7.51	1.594	3.916	1.558	1.046		1	7006	1	CATCATCATCATCACAGAAG	100	0.023	359	1	15	15	3.5	unknown protein
AT2G34710.1	Yes	No	155.2..hairpin	1.868	1.284	1.444	1.532	1.513	1.313		153	14822	2	GGACCAGGCTTCATCCCCC	100	0.001	888	1	17	17	2	homeodomain transcription factor ATHB-14
	Yes	No	593.1314..hairpin	1.868	1.284	1.444	1.532	1.513	1.313		310	14823	7	GGACCAGGCTTCATTCCCC	100	0.078	888	1	14	14	2.5	homeodomain transcription factor ATHB-14
	Yes	No	155.2..hairpin	1.868	1.284	1.444	1.532	1.513	1.313		4	8955	2	CGGACCAGGCTTCATCCCC	100	0.0003	889	1	18	18	1	homeodomain transcription factor ATHB-14
	Yes	No	No	1.868	1.284	1.444	1.532	1.513	1.313		68	49390	1	TTCGGACCAGGCTTCATTCCC	100	0.025	889	3	15	15	2	homeodomain transcription factor ATHB-14
	Yes	No	No	1.868	1.284	1.444	1.532	1.513	1.313		1	49389	1	TTCGGACCAGGCTTCATTCC	100	0.023	889	3	15	15	1	homeodomain transcription factor ATHB-14
	Yes	No	593.1314..hairpin	1.868	1.284	1.444	1.532	1.513	1.313	ath-miR166abcdefg	4138	31731	7	TCGGACCAGGCTTCATTCCCC	100	0.025	889	2	15	15	3	homeodomain transcription factor ATHB-14
	Yes	No	593.1314..hairpin	1.868	1.284	1.444	1.532	1.513	1.313		98	31730	7	TCGGACCAGGCTTCATTCCC	100	0.023	889	2	15	15	2	homeodomain transcription factor ATHB-14
	Yes	No	593.1314..hairpin	1.868	1.284	1.444	1.532	1.513	1.313		6	31729	7	TCGGACCAGGCTTCATTCC	100	0.02	889	2	15	15	1	homeodomain transcription factor ATHB-14
	Yes	No	155.2..hairpin	1.868	1.284	1.444	1.532	1.513	1.313		5	31728	1	TCGGACCAGGCTTCATCCCCCC	100	0.0005	889	2	18	18	3.5	homeodomain transcription factor ATHB-14
	Yes	No	155.2..hairpin	1.868	1.284	1.444	1.532	1.513	1.313	ath-miR165ab	1063	31727	2	TCGGACCAGGCTTCATCCCCC	100	0.0004	889	2	18	18	2.5	homeodomain transcription factor ATHB-14
	Yes	No	155.2..hairpin	1.868	1.284	1.444	1.532	1.513	1.313		47	31726	2	TCGGACCAGGCTTCATCCCC	100	0.0004	889	2	18	18	1.5	homeodomain transcription factor ATHB-14
	Yes	No	155.2..hairpin	1.868	1.284	1.444	1.532	1.513	1.313		2	31725	2	TCGGACCAGGCTTCATCCC	100	0.0003	889	2	18	18	0.5	homeodomain transcription factor ATHB-14
	Yes	No	593.1314..hairpin	1.868	1.284	1.444	1.532	1.513	1.313		33	15725	3	GTCGGACCAGGCTTCATTCCC	100	0.025	889	3	15	15	3	homeodomain transcription factor ATHB-14
	Yes	No	No	1.868	1.284	1.444	1.532	1.513	1.313		1	15724	1	GTCGGACCAGGCTTCATCCCCC	100	0.0005	889	3	18	18	3.5	homeodomain transcription factor ATHB-14
	Yes	No	No	1.868	1.284	1.444	1.532	1.513	1.313		1	11087	3	CTCGGACCAGGCTTCATTCCC	100	0.025	889	3	15	15	3	homeodomain transcription factor ATHB-14
	Yes	No	155.2..hairpin	1.868	1.284	1.444	1.532	1.513	1.313		5	11086	1	CTCGGACCAGGCTTCATCCCCC	100	0.0005	889	3	18	18	3.5	homeodomain transcription factor ATHB-14
	Yes	No	155.2..hairpin	1.868	1.284	1.444	1.532	1.513	1.313		15	11085	1	CTCGGACCAGGCTTCATCC	100	0.001	889	3	17	17	1.5	homeodomain transcription factor ATHB-14
	Yes	No	No	1.868	1.284	1.444	1.532	1.513	1.313		8	8960	4	CGGACCAGGCTTCATTCCCCC	100	0.025	889	1	15	15	3.5	homeodomain transcription factor ATHB-14
	Yes	No	593.1314..hairpin	1.868	1.284	1.444	1.532	1.513	1.313		641	8959	7	CGGACCAGGCTTCATTCCCC	100	0.023	889	1	15	15	2.5	homeodomain transcription factor ATHB-14
	Yes	No	593.1314..hairpin	1.868	1.284	1.444	1.532	1.513	1.313		1	8958	7	CGGACCAGGCTTCATTCCC	100	0.02	889	1	15	15	1.5	homeodomain transcription factor ATHB-14
	Yes	No	155.2..hairpin	1.868	1.284	1.444	1.532	1.513	1.313		2	8957	1	CGGACCAGGCTTCATCCCCCC	100	0.0004	889	1	18	18	3	homeodomain transcription factor ATHB-14
	Yes	No	155.2..hairpin	1.868	1.284	1.444	1.532	1.513	1.313		219	8956	2	CGGACCAGGCTTCATCCCCC	100	0.0004	889	1	18	18	2	homeodomain transcription factor ATHB-14
AT1G03850.2	No	No	No	0.779	2.618	0.543	1.313	0.27	0.282		1	51111	1	TTGATGATGATGATGGTTTGA	100	0.0004	178	2	18	18	2.5	unknown protein
	No	No	No	0.779	2.618	0.543	1.313	0.27	0.282		1	13759	1	GACGATGATGATGATGACA	100	0.078	180	4	14	14	3	unknown protein
	No	No	No	0.779	2.618	0.543	1.313	0.27	0.282		1	36323	13	TGAGGATGATGATGATGATGA	100	0.006	180	5	16	16	2	unknown protein
	No	No	No	0.779	2.618	0.543	1.313	0.27	0.282		9	14254	8	GATGATGATGATGATGATCTT	100	0.006	180	1	16	16	3	unknown protein
	No	No	No	0.779	2.618	0.543	1.313	0.27	0.282		5	13760	2	GACGATGATGATGATGAGC	100	0.078	180	4	14	14	3	unknown protein
	No	No	No	0.779	2.618	0.543	1.313	0.27	0.282		1	37225	4	TGATGATGATGATGATGAAGAAG	100	0.002	181	1	17	17	5	unknown protein
	No	No	No	0.779	2.618	0.543	1.313	0.27	0.282		1	13759	1	GACGATGATGATGATGACA	100	0.078	183	4	14	14	3.5	unknown protein
	No	No	No	0.779	2.618	0.543	1.313	0.27	0.282		1	14256	8	GATGATGATGATGATGATGATGTT	100	0.0001	183	1	19	19	3	unknown protein
	No	No	No	0.779	2.618	0.543	1.313	0.27	0.282		6	14255	369	GATGATGATGATGATGATGATGAT	100	0.0001	183	1	19	19	4	unknown protein
	No	No	No	0.779	2.618	0.543	1.313	0.27	0.282		9	14254	8	GATGATGATGATGATGATCTT	100	0.0004	183	1	18	18	2	unknown protein
	No	No	No	0.779	2.618	0.543	1.313	0.27	0.282		5	13760	2	GACGATGATGATGATGAGC	100	0.078	183	4	14	14	3.5	unknown protein
	No	No	No	0.779	2.618	0.543	1.313	0.27	0.282		1	37225	4	TGATGATGATGATGATGAAGAAG	100	0.0005	184	1	18	18	4	unknown protein
	No	No	No	0.779	2.618	0.543	1.313	0.27	0.282		1	45039	3	TGTGATGATGATGATGATGATGA	100	3e-05	184	3	20	20	2.5	unknown protein
	No	No	No	0.779	2.618	0.543	1.313	0.27	0.282		1	3079	472	ATGATGATGATGATGATGATGA	100	7e-06	185	1	21	21	1	unknown protein
	No	No	No	0.779	2.618	0.543	1.313	0.27	0.282		1	14256	8	GATGATGATGATGATGATGATGTT	100	8e-06	185	2	21	21	1.5	unknown protein
	No	No	No	0.779	2.618	0.543	1.313	0.27	0.282		6	14255	369	GATGATGATGATGATGATGATGAT	100	3e-05	185	5	20	20	0.5	unknown protein
	No	No	No	0.779	2.618	0.543	1.313	0.27	0.282		6	14255	369	GATGATGATGATGATGATGATGAT	100	8e-06	185	2	21	21	1.5	unknown protein
	No	No	No	0.779	2.618	0.543	1.313	0.27	0.282		9	14254	8	GATGATGATGATGATGATCTT	100	0.002	185	2	17	17	2.5	unknown protein
	No	No	No	0.779	2.618	0.543	1.313	0.27	0.282		1	3079	472	ATGATGATGATGATGATGATGA	100	0.0001	185	4	19	19	0.5	unknown protein
	No	No	No	0.779	2.618	0.543	1.313	0.27	0.282		1	3079	472	ATGATGATGATGATGATGATGA	95.4545	0.0005	191	1	21	22	0.5	unknown protein
	No	No	No	0.779	2.618	0.543	1.313	0.27	0.282		1	14256	8	GATGATGATGATGATGATGATGTT	95.2381	0.002	191	2	20	21	2.5	unknown protein
	No	No	No	0.779	2.618	0.543	1.313	0.27	0.282		6	14255	369	GATGATGATGATGATGATGATGAT	95.6522	0.0001	191	2	22	23	1.5	unknown protein
AT1G14920.1	No	No	No	1.134	1.023	2.033	1.397	1.513	0.688		1	13759	1	GACGATGATGATGATGACA	100	0.078	213	4	14	14	3	signal response protein GAI
	No	No	No	1.134	1.023	2.033	1.397	1.513	0.688		1	36323	13	TGAGGATGATGATGATGATGA	100	0.025	213	5	15	15	3	signal response protein GAI
	No	No	No	1.134	1.023	2.033	1.397	1.513	0.688		5	13760	2	GACGATGATGATGATGAGC	100	0.078	213	4	14	14	2	signal response protein GAI
	No	No	No	1.134	1.023	2.033	1.397	1.513	0.688		1	13759	1	GACGATGATGATGATGACA	100	0.078	216	4	14	14	3	signal response protein GAI
	No	No	No	1.134	1.023	2.033	1.397	1.513	0.688		1	36323	13	TGAGGATGATGATGATGATGA	100	0.002	216	5	17	17	1	signal response protein GAI
	No	No	No	1.134	1.023	2.033	1.397	1.513	0.688		9	14254	8	GATGATGATGATGATGATCTT	100	3e-05	216	1	20	20	0.5	signal response protein GAI
	No	No	No	1.134	1.023	2.033	1.397	1.513	0.688		5	13760	2	GACGATGATGATGATGAGC	100	0.078	216	4	14	14	3	signal response protein GAI
	No	No	No	1.134	1.023	2.033	1.397	1.513	0.688		1	37225	4	TGATGATGATGATGATGAAGAAG	100	0.0005	217	1	18	18	5	signal response protein GAI
	No	No	No	1.134	1.023	2.033	1.397	1.513	0.688		1	45039	3	TGTGATGATGATGATGATGATGA	100	0.0001	217	3	19	19	3.5	signal response protein GAI
	No	No	No	1.134	1.023	2.033	1.397	1.513	0.688		1	3079	472	ATGATGATGATGATGATGATGA	100	3e-05	218	1	20	20	2	signal response protein GAI
	No	No	No	1.134	1.023	2.033	1.397	1.513	0.688		9	14254	8	GATGATGATGATGATGATCTT	100	0.0004	219	1	18	18	2	signal response protein GAI
	No	No	No	1.134	1.023	2.033	1.397	1.513	0.688		1	14256	8	GATGATGATGATGATGATGATGTT	100	8e-06	219	1	21	21	1.5	signal response protein GAI
	No	No	No	1.134	1.023	2.033	1.397	1.513	0.688		6	14255	369	GATGATGATGATGATGATGATGAT	100	8e-06	219	1	21	21	2.5	signal response protein GAI
	No	No	No	1.134	1.023	2.033	1.397	1.513	0.688		1	3079	472	ATGATGATGATGATGATGATGA	100	7e-06	220	2	21	21	1	signal response protein GAI
	No	No	No	1.134	1.023	2.033	1.397	1.513	0.688		1	45039	3	TGTGATGATGATGATGATGATGA	100	7e-06	220	3	21	21	1.5	signal response protein GAI
	No	No	No	1.134	1.023	2.033	1.397	1.513	0.688		1	37225	4	TGATGATGATGATGATGAAGAAG	100	0.0005	220	1	18	18	3	signal response protein GAI
	No	No	No	1.134	1.023	2.033	1.397	1.513	0.688		1	14256	8	GATGATGATGATGATGATGATGTT	100	3e-05	220	3	20	20	3	signal response protein GAI
	No	No	No	1.134	1.023	2.033	1.397	1.513	0.688		6	14255	369	GATGATGATGATGATGATGATGAT	100	2e-06	220	3	22	22	2	signal response protein GAI
	No	No	No	1.134	1.023	2.033	1.397	1.513	0.688		9	14254	8	GATGATGATGATGATGATCTT	100	0.006	220	3	16	16	4	signal response protein GAI
	No	No	No	1.134	1.023	2.033	1.397	1.513	0.688		1	51111	1	TTGATGATGATGATGGTTTGA	100	0.025	221	1	15	15	4.5	signal response protein GAI
	No	No	No	1.134	1.023	2.033	1.397	1.513	0.688		1	13731	1	GACGAAGAAGCCGAATCGA	100	8e-05	553	1	19	19	0	signal response protein GAI
	No	No	No	1.134	1.023	2.033	1.397	1.513	0.688		1	8623	1	CGAGGTGGCTATGAGCGGTCG	100	7e-06	1766	1	21	21	0	signal response protein GAI
AT1G72830.1	Yes	No	No	1.907	0.963	1.286	1.385	1.105	1.577		1	3852	1	CAAAAACAAGGGATAGTGCTA	100	0.025	353	2	15	15	4	unknown protein
	Yes	No	353.627..hairpin;470.945..hairpin;576.1250..hairpin	1.907	0.963	1.286	1.385	1.105	1.577		26	14509	4	GCCAAGGATGACTTGCCGG	100	0.078	1506	1	14	14	3	unknown protein
	Yes	No	353.627..hairpin;470.945..hairpin;576.1250..hairpin	1.907	0.963	1.286	1.385	1.105	1.577		4	2048	4	AGCCAAGGATGACTTGCCGG	100	0.023	1507	1	15	15	3	unknown protein
	Yes	No	353.627..hairpin;470.945..hairpin	1.907	0.963	1.286	1.385	1.105	1.577		231	38076	2	TGCAGCCAAGGATGACTTGCC	100	0.025	1507	4	15	15	3	unknown protein
	Yes	No	353.627..hairpin;470.945..hairpin	1.907	0.963	1.286	1.385	1.105	1.577		1	38075	2	TGCAGCCAAGGATGACTTGC	100	0.023	1507	4	15	15	3	unknown protein
	Yes	No	576.1250..hairpin	1.907	0.963	1.286	1.385	1.105	1.577	ath-miR169defg	30	36087	4	TGAGCCAAGGATGACTTGCCG	100	0.025	1507	3	15	15	4	unknown protein
	Yes	No	576.1250..hairpin	1.907	0.963	1.286	1.385	1.105	1.577		4	36086	4	TGAGCCAAGGATGACTTGCC	100	0.023	1507	3	15	15	3	unknown protein
	Yes	No	No	1.907	0.963	1.286	1.385	1.105	1.577		1	28302	1	TCAGCCAAGGATGACTTGCC	100	0.023	1507	3	15	15	3	unknown protein
	Yes	No	353.627..hairpin;470.945..hairpin	1.907	0.963	1.286	1.385	1.105	1.577		1	14468	2	GCAGCCAAGGATGACTTGCCG	100	0.025	1507	3	15	15	3	unknown protein
	Yes	No	No	1.907	0.963	1.286	1.385	1.105	1.577		3	14011	2	GAGCCAAGGATGACTTGCCGA	100	0.025	1507	2	15	15	4	unknown protein
	Yes	No	353.627..hairpin;470.945..hairpin	1.907	0.963	1.286	1.385	1.105	1.577	ath-miR169bc	277	6285	2	CAGCCAAGGATGACTTGCCGG	100	0.025	1507	2	15	15	4	unknown protein
	Yes	No	No	1.907	0.963	1.286	1.385	1.105	1.577	ath-miR169a	2865	6283	1	CAGCCAAGGATGACTTGCCGA	100	0.025	1507	2	15	15	4	unknown protein
	Yes	No	353.627..hairpin;470.945..hairpin	1.907	0.963	1.286	1.385	1.105	1.577		78	6282	3	CAGCCAAGGATGACTTGCCG	100	0.023	1507	2	15	15	3	unknown protein
	Yes	No	353.627..hairpin;470.945..hairpin	1.907	0.963	1.286	1.385	1.105	1.577		20	6281	3	CAGCCAAGGATGACTTGCC	100	0.02	1507	2	15	15	2	unknown protein
	Yes	No	158.6..hairpin	1.907	0.963	1.286	1.385	1.105	1.577		7	22174	7	TAGCCAAGGATGACTTGCC	100	0.005	1508	1	16	16	1	unknown protein
	Yes	No	No	1.907	0.963	1.286	1.385	1.105	1.577		85	22179	1	TAGCCAAGGATGACTTGCCTGT	100	0.007	1508	1	16	16	2.5	unknown protein
	Yes	No	158.6..hairpin	1.907	0.963	1.286	1.385	1.105	1.577		25	22178	2	TAGCCAAGGATGACTTGCCTGC	100	0.007	1508	1	16	16	3.5	unknown protein
	Yes	No	No	1.907	0.963	1.286	1.385	1.105	1.577		193	22177	4	TAGCCAAGGATGACTTGCCTGA	100	0.007	1508	1	16	16	3.5	unknown protein
	Yes	No	158.6..hairpin	1.907	0.963	1.286	1.385	1.105	1.577	ath-miR169hijklmn	400	22176	7	TAGCCAAGGATGACTTGCCTG	100	0.006	1508	1	16	16	2.5	unknown protein
	Yes	No	158.6..hairpin	1.907	0.963	1.286	1.385	1.105	1.577		9	22175	7	TAGCCAAGGATGACTTGCCT	100	0.006	1508	1	16	16	1.5	unknown protein
	Yes	No	158.6..hairpin	1.907	0.963	1.286	1.385	1.105	1.577		2	15465	6	GTAGCCAAGGATGACTTGCCTG	100	0.002	1509	1	17	17	2.5	unknown protein
AT1G72830.2	Yes	No	No	1.907	0.963	1.286	1.385	1.105	1.577		1	3852	1	CAAAAACAAGGGATAGTGCTA	100	0.025	353	2	15	15	4	unknown protein
	Yes	No	353.627..hairpin;470.945..hairpin;576.1250..hairpin	1.907	0.963	1.286	1.385	1.105	1.577		26	14509	4	GCCAAGGATGACTTGCCGG	100	0.078	1509	1	14	14	3	unknown protein
	Yes	No	353.627..hairpin;470.945..hairpin;576.1250..hairpin	1.907	0.963	1.286	1.385	1.105	1.577		4	2048	4	AGCCAAGGATGACTTGCCGG	100	0.023	1510	1	15	15	3	unknown protein
	Yes	No	353.627..hairpin;470.945..hairpin	1.907	0.963	1.286	1.385	1.105	1.577		231	38076	2	TGCAGCCAAGGATGACTTGCC	100	0.025	1510	4	15	15	3	unknown protein
	Yes	No	353.627..hairpin;470.945..hairpin	1.907	0.963	1.286	1.385	1.105	1.577		1	38075	2	TGCAGCCAAGGATGACTTGC	100	0.023	1510	4	15	15	3	unknown protein
	Yes	No	576.1250..hairpin	1.907	0.963	1.286	1.385	1.105	1.577	ath-miR169defg	30	36087	4	TGAGCCAAGGATGACTTGCCG	100	0.025	1510	3	15	15	4	unknown protein
	Yes	No	576.1250..hairpin	1.907	0.963	1.286	1.385	1.105	1.577		4	36086	4	TGAGCCAAGGATGACTTGCC	100	0.023	1510	3	15	15	3	unknown protein
	Yes	No	No	1.907	0.963	1.286	1.385	1.105	1.577		1	28302	1	TCAGCCAAGGATGACTTGCC	100	0.023	1510	3	15	15	3	unknown protein
	Yes	No	353.627..hairpin;470.945..hairpin	1.907	0.963	1.286	1.385	1.105	1.577		1	14468	2	GCAGCCAAGGATGACTTGCCG	100	0.025	1510	3	15	15	3	unknown protein
	Yes	No	No	1.907	0.963	1.286	1.385	1.105	1.577		3	14011	2	GAGCCAAGGATGACTTGCCGA	100	0.025	1510	2	15	15	4	unknown protein
	Yes	No	353.627..hairpin;470.945..hairpin	1.907	0.963	1.286	1.385	1.105	1.577	ath-miR169bc	277	6285	2	CAGCCAAGGATGACTTGCCGG	100	0.025	1510	2	15	15	4	unknown protein
	Yes	No	No	1.907	0.963	1.286	1.385	1.105	1.577	ath-miR169a	2865	6283	1	CAGCCAAGGATGACTTGCCGA	100	0.025	1510	2	15	15	4	unknown protein
	Yes	No	353.627..hairpin;470.945..hairpin	1.907	0.963	1.286	1.385	1.105	1.577		78	6282	3	CAGCCAAGGATGACTTGCCG	100	0.023	1510	2	15	15	3	unknown protein
	Yes	No	353.627..hairpin;470.945..hairpin	1.907	0.963	1.286	1.385	1.105	1.577		20	6281	3	CAGCCAAGGATGACTTGCC	100	0.02	1510	2	15	15	2	unknown protein
	Yes	No	158.6..hairpin	1.907	0.963	1.286	1.385	1.105	1.577		7	22174	7	TAGCCAAGGATGACTTGCC	100	0.005	1511	1	16	16	1	unknown protein
	Yes	No	No	1.907	0.963	1.286	1.385	1.105	1.577		85	22179	1	TAGCCAAGGATGACTTGCCTGT	100	0.007	1511	1	16	16	2.5	unknown protein
	Yes	No	158.6..hairpin	1.907	0.963	1.286	1.385	1.105	1.577		25	22178	2	TAGCCAAGGATGACTTGCCTGC	100	0.007	1511	1	16	16	3.5	unknown protein
	Yes	No	No	1.907	0.963	1.286	1.385	1.105	1.577		193	22177	4	TAGCCAAGGATGACTTGCCTGA	100	0.007	1511	1	16	16	3.5	unknown protein
	Yes	No	158.6..hairpin	1.907	0.963	1.286	1.385	1.105	1.577	ath-miR169hijklmn	400	22176	7	TAGCCAAGGATGACTTGCCTG	100	0.006	1511	1	16	16	2.5	unknown protein
	Yes	No	158.6..hairpin	1.907	0.963	1.286	1.385	1.105	1.577		9	22175	7	TAGCCAAGGATGACTTGCCT	100	0.006	1511	1	16	16	1.5	unknown protein
	Yes	No	158.6..hairpin	1.907	0.963	1.286	1.385	1.105	1.577		2	15465	6	GTAGCCAAGGATGACTTGCCTG	100	0.002	1512	1	17	17	2.5	unknown protein
AT1G72830.3	Yes	No	No	1.907	0.963	1.286	1.385	1.105	1.577		1	3852	1	CAAAAACAAGGGATAGTGCTA	100	0.025	352	2	15	15	4	unknown protein
	Yes	No	353.627..hairpin;470.945..hairpin;576.1250..hairpin	1.907	0.963	1.286	1.385	1.105	1.577		26	14509	4	GCCAAGGATGACTTGCCGG	100	0.078	1430	1	14	14	3	unknown protein
	Yes	No	353.627..hairpin;470.945..hairpin;576.1250..hairpin	1.907	0.963	1.286	1.385	1.105	1.577		4	2048	4	AGCCAAGGATGACTTGCCGG	100	0.023	1431	1	15	15	3	unknown protein
	Yes	No	353.627..hairpin;470.945..hairpin	1.907	0.963	1.286	1.385	1.105	1.577		231	38076	2	TGCAGCCAAGGATGACTTGCC	100	0.025	1431	4	15	15	3	unknown protein
	Yes	No	353.627..hairpin;470.945..hairpin	1.907	0.963	1.286	1.385	1.105	1.577		1	38075	2	TGCAGCCAAGGATGACTTGC	100	0.023	1431	4	15	15	3	unknown protein
	Yes	No	576.1250..hairpin	1.907	0.963	1.286	1.385	1.105	1.577	ath-miR169defg	30	36087	4	TGAGCCAAGGATGACTTGCCG	100	0.025	1431	3	15	15	4	unknown protein
	Yes	No	576.1250..hairpin	1.907	0.963	1.286	1.385	1.105	1.577		4	36086	4	TGAGCCAAGGATGACTTGCC	100	0.023	1431	3	15	15	3	unknown protein
	Yes	No	No	1.907	0.963	1.286	1.385	1.105	1.577		1	28302	1	TCAGCCAAGGATGACTTGCC	100	0.023	1431	3	15	15	3	unknown protein
	Yes	No	353.627..hairpin;470.945..hairpin	1.907	0.963	1.286	1.385	1.105	1.577		1	14468	2	GCAGCCAAGGATGACTTGCCG	100	0.025	1431	3	15	15	3	unknown protein
	Yes	No	No	1.907	0.963	1.286	1.385	1.105	1.577		3	14011	2	GAGCCAAGGATGACTTGCCGA	100	0.025	1431	2	15	15	4	unknown protein
	Yes	No	353.627..hairpin;470.945..hairpin	1.907	0.963	1.286	1.385	1.105	1.577	ath-miR169bc	277	6285	2	CAGCCAAGGATGACTTGCCGG	100	0.025	1431	2	15	15	4	unknown protein
	Yes	No	No	1.907	0.963	1.286	1.385	1.105	1.577	ath-miR169a	2865	6283	1	CAGCCAAGGATGACTTGCCGA	100	0.025	1431	2	15	15	4	unknown protein
	Yes	No	353.627..hairpin;470.945..hairpin	1.907	0.963	1.286	1.385	1.105	1.577		78	6282	3	CAGCCAAGGATGACTTGCCG	100	0.023	1431	2	15	15	3	unknown protein
	Yes	No	353.627..hairpin;470.945..hairpin	1.907	0.963	1.286	1.385	1.105	1.577		20	6281	3	CAGCCAAGGATGACTTGCC	100	0.02	1431	2	15	15	2	unknown protein
	Yes	No	158.6..hairpin	1.907	0.963	1.286	1.385	1.105	1.577		7	22174	7	TAGCCAAGGATGACTTGCC	100	0.005	1432	1	16	16	1	unknown protein
	Yes	No	No	1.907	0.963	1.286	1.385	1.105	1.577		85	22179	1	TAGCCAAGGATGACTTGCCTGT	100	0.007	1432	1	16	16	2.5	unknown protein
	Yes	No	158.6..hairpin	1.907	0.963	1.286	1.385	1.105	1.577		25	22178	2	TAGCCAAGGATGACTTGCCTGC	100	0.007	1432	1	16	16	3.5	unknown protein
	Yes	No	No	1.907	0.963	1.286	1.385	1.105	1.577		193	22177	4	TAGCCAAGGATGACTTGCCTGA	100	0.007	1432	1	16	16	3.5	unknown protein
	Yes	No	158.6..hairpin	1.907	0.963	1.286	1.385	1.105	1.577	ath-miR169hijklmn	400	22176	7	TAGCCAAGGATGACTTGCCTG	100	0.006	1432	1	16	16	2.5	unknown protein
	Yes	No	158.6..hairpin	1.907	0.963	1.286	1.385	1.105	1.577		9	22175	7	TAGCCAAGGATGACTTGCCT	100	0.006	1432	1	16	16	1.5	unknown protein
	Yes	No	158.6..hairpin	1.907	0.963	1.286	1.385	1.105	1.577		2	15465	6	GTAGCCAAGGATGACTTGCCTG	100	0.002	1433	1	17	17	2.5	unknown protein
AT1G77850.1	Yes	No	No	1.251	1.356	2.067	1.558	1.346	1.753		2	13419	2	GAAGAAGAAGAAGACACTT	100	0.078	53	1	14	14	5	putative auxin response factor protein T32E8.16
	Yes	No	No	1.251	1.356	2.067	1.558	1.346	1.753		1	13420	2	GAAGAAGAAGAAGACTCTT	100	0.078	53	1	14	14	5	putative auxin response factor protein T32E8.16
	Yes	No	No	1.251	1.356	2.067	1.558	1.346	1.753		2	13419	2	GAAGAAGAAGAAGACACTT	100	0.078	56	1	14	14	5	putative auxin response factor protein T32E8.16
	Yes	No	No	1.251	1.356	2.067	1.558	1.346	1.753		1	13420	2	GAAGAAGAAGAAGACTCTT	100	0.078	56	1	14	14	5	putative auxin response factor protein T32E8.16
	Yes	No	No	1.251	1.356	2.067	1.558	1.346	1.753		1	20688	1	TACTTCACGGTGGTTGATGTC	100	7e-06	140	1	21	21	0	putative auxin response factor protein T32E8.16
	Yes	No	No	1.251	1.356	2.067	1.558	1.346	1.753		19	42819	3	TGGGTTGAAGAAGAAGGTGAGA	94.7368	0.028	358	3	18	19	3	putative auxin response factor protein T32E8.16
	Yes	No	193.125..hairpin	1.251	1.356	2.067	1.558	1.346	1.753		10	11960	1	CTGGCTCCCTGTATGCCAT	94.4444	0.078	1426	1	17	18	1.5	putative auxin response factor protein T32E8.16
	Yes	No	193.125..hairpin	1.251	1.356	2.067	1.558	1.346	1.753		35	8196	3	CCTGGCTCCCTGTATGCCA	94.7368	0.02	1427	1	18	19	0.5	putative auxin response factor protein T32E8.16
	Yes	No	193.125..hairpin	1.251	1.356	2.067	1.558	1.346	1.753		141	14646	3	GCCTGGCTCCCTGTATGCCA	95	0.006	1428	1	19	20	0.5	putative auxin response factor protein T32E8.16
	Yes	No	193.125..hairpin	1.251	1.356	2.067	1.558	1.346	1.753		5	3170	2	ATGCCTGGCTCCCTGTATGC	94.7368	0.023	1429	2	18	19	1.5	putative auxin response factor protein T32E8.16
	Yes	No	193.125..hairpin	1.251	1.356	2.067	1.558	1.346	1.753		2	38720	1	TGCCTGGCTCCCTGTATGCCAT	95.2381	0.002	1429	1	20	21	1.5	putative auxin response factor protein T32E8.16
	Yes	No	No	1.251	1.356	2.067	1.558	1.346	1.753		4	38719	2	TGCCTGGCTCCCTGTATGCCAC	95.2381	0.002	1429	1	20	21	1.5	putative auxin response factor protein T32E8.16
	Yes	No	193.125..hairpin	1.251	1.356	2.067	1.558	1.346	1.753	ath-miR160abc	7192	38718	3	TGCCTGGCTCCCTGTATGCCA	95.2381	0.002	1429	1	20	21	0.5	putative auxin response factor protein T32E8.16
	Yes	No	193.125..hairpin	1.251	1.356	2.067	1.558	1.346	1.753		83	38717	3	TGCCTGGCTCCCTGTATGCC	95	0.006	1429	1	19	20	0.5	putative auxin response factor protein T32E8.16
	Yes	No	193.125..hairpin	1.251	1.356	2.067	1.558	1.346	1.753		296	38716	3	TGCCTGGCTCCCTGTATGC	94.7368	0.02	1429	1	18	19	0.5	putative auxin response factor protein T32E8.16
	Yes	No	No	1.251	1.356	2.067	1.558	1.346	1.753		12	38715	1	TGCCTGGCTCCCTGCATGCCA	100	7e-06	1429	1	21	21	0	putative auxin response factor protein T32E8.16
	Yes	No	193.125..hairpin	1.251	1.356	2.067	1.558	1.346	1.753		1	25516	2	TATGCCTGGCTCCCTGTATGCCA	95.2381	0.002	1429	3	20	21	2.5	putative auxin response factor protein T32E8.16
	Yes	No	193.125..hairpin	1.251	1.356	2.067	1.558	1.346	1.753		4	25515	2	TATGCCTGGCTCCCTGTATGCC	95	0.007	1429	3	19	20	2.5	putative auxin response factor protein T32E8.16
	Yes	No	193.125..hairpin	1.251	1.356	2.067	1.558	1.346	1.753		37	3172	2	ATGCCTGGCTCCCTGTATGCCA	95.2381	0.002	1429	2	20	21	1.5	putative auxin response factor protein T32E8.16
	Yes	No	193.125..hairpin	1.251	1.356	2.067	1.558	1.346	1.753		183	3171	2	ATGCCTGGCTCCCTGTATGCC	95	0.006	1429	2	19	20	1.5	putative auxin response factor protein T32E8.16
	Yes	No	No	1.251	1.356	2.067	1.558	1.346	1.753		1	3	25	AAAAAAAAAAAAAGAAAGA	100	0.005	2008	4	16	16	2	putative auxin response factor protein T32E8.16
AT2G25110.1	No	No	No	1.158	1.978	0.942	1.359	0.809	0.886		1	43379	1	TGGTGATGATGATAATGGTAG	100	0.025	173	4	15	15	3	unknown protein
	No	No	No	1.158	1.978	0.942	1.359	0.809	0.886		1	13759	1	GACGATGATGATGATGACA	100	0.078	178	4	14	14	2	unknown protein
	No	No	No	1.158	1.978	0.942	1.359	0.809	0.886		1	36323	13	TGAGGATGATGATGATGATGA	100	0.025	178	5	15	15	2.5	unknown protein
	No	No	No	1.158	1.978	0.942	1.359	0.809	0.886		5	13760	2	GACGATGATGATGATGAGC	100	0.078	178	4	14	14	3	unknown protein
	No	No	No	1.158	1.978	0.942	1.359	0.809	0.886		1	3079	472	ATGATGATGATGATGATGATGA	100	0.002	180	1	17	17	1.5	unknown protein
	No	No	No	1.158	1.978	0.942	1.359	0.809	0.886		1	3079	472	ATGATGATGATGATGATGATGA	100	0.0005	181	3	18	18	1.5	unknown protein
	No	No	No	1.158	1.978	0.942	1.359	0.809	0.886		1	37225	4	TGATGATGATGATGATGAAGAAG	100	0.002	181	2	17	17	3.5	unknown protein
	No	No	No	1.158	1.978	0.942	1.359	0.809	0.886		1	36323	13	TGAGGATGATGATGATGATGA	100	0.002	181	5	17	17	0.5	unknown protein
	No	No	No	1.158	1.978	0.942	1.359	0.809	0.886		1	14256	8	GATGATGATGATGATGATGATGTT	100	0.0005	181	1	18	18	2	unknown protein
	No	No	No	1.158	1.978	0.942	1.359	0.809	0.886		1	14256	8	GATGATGATGATGATGATGATGTT	100	0.0005	181	4	18	18	2.5	unknown protein
	No	No	No	1.158	1.978	0.942	1.359	0.809	0.886		9	14254	8	GATGATGATGATGATGATCTT	100	0.0004	181	1	18	18	2	unknown protein
	No	No	No	1.158	1.978	0.942	1.359	0.809	0.886		5	13760	2	GACGATGATGATGATGAGC	100	0.078	181	4	14	14	3	unknown protein
	No	No	No	1.158	1.978	0.942	1.359	0.809	0.886		1	13759	1	GACGATGATGATGATGACA	100	0.078	181	4	14	14	3	unknown protein
	No	No	No	1.158	1.978	0.942	1.359	0.809	0.886		1	34620	1	TGAAGATGATGATGAAGTT	100	0.02	185	1	15	15	2	unknown protein
	No	No	No	1.158	1.978	0.942	1.359	0.809	0.886		1	3079	472	ATGATGATGATGATGATGATGA	95.4545	0.0005	186	1	21	22	1	unknown protein
	No	No	No	1.158	1.978	0.942	1.359	0.809	0.886		6	14255	369	GATGATGATGATGATGATGATGAT	95.8333	3e-05	187	1	23	24	1	unknown protein
	No	No	No	1.158	1.978	0.942	1.359	0.809	0.886		1	14256	8	GATGATGATGATGATGATGATGTT	95.4545	0.0005	187	1	21	22	2	unknown protein
	No	No	No	1.158	1.978	0.942	1.359	0.809	0.886		1	3079	472	ATGATGATGATGATGATGATGA	95.4545	0.0005	189	1	21	22	1	unknown protein
	No	No	No	1.158	1.978	0.942	1.359	0.809	0.886		6	14255	369	GATGATGATGATGATGATGATGAT	95.8333	3e-05	190	1	23	24	1	unknown protein
	No	No	No	1.158	1.978	0.942	1.359	0.809	0.886		1	14256	8	GATGATGATGATGATGATGATGTT	95.4545	0.0005	190	1	21	22	2	unknown protein
AT5G60450.1	No	Yes	No	2.196	1.904	2.007	2.036	2.331	2.782		2	13419	2	GAAGAAGAAGAAGACACTT	100	0.078	642	1	14	14	4	auxin response factor 4
	No	Yes	No	2.196	1.904	2.007	2.036	2.331	2.782		1	13420	2	GAAGAAGAAGAAGACTCTT	100	0.078	642	1	14	14	4	auxin response factor 4
	No	Yes	No	2.196	1.904	2.007	2.036	2.331	2.782		9	14254	8	GATGATGATGATGATGATCTT	94.7368	0.025	672	1	18	19	2	auxin response factor 4
	No	Yes	No	2.196	1.904	2.007	2.036	2.331	2.782		1	10092	1	CTAGAAGATGATGACGATTGA	100	0.002	677	2	17	17	3.5	auxin response factor 4
	No	Yes	No	2.196	1.904	2.007	2.036	2.331	2.782		7	49852	1	TTCTTGACCTTGTAAGACCCC	94.7368	0.025	1894	1	18	19	2.5	auxin response factor 4
	No	Yes	No	2.196	1.904	2.007	2.036	2.331	2.782		7	49853	1	TTCTTGACCTTGTAAGACCCCA	94.7368	0.028	1894	1	18	19	2.5	auxin response factor 4
	No	Yes	No	2.196	1.904	2.007	2.036	2.331	2.782		1	55011	1	TTTCTTGACCTTGTAAGACCC	95	0.006	1895	1	19	20	1.5	auxin response factor 4
	No	Yes	No	2.196	1.904	2.007	2.036	2.331	2.782		4	55012	1	TTTCTTGACCTTGTAAGACCCC	95	0.007	1895	1	19	20	2.5	auxin response factor 4
	No	Yes	No	2.196	1.904	2.007	2.036	2.331	2.782		19	29991	1	TCCGGCGGTTCATAACATCAA	100	7e-06	1946	1	21	21	0	auxin response factor 4
	No	Yes	No	2.196	1.904	2.007	2.036	2.331	2.782		2	24987	1	TATCCGGCGGTTCATAACATC	100	7e-06	1948	1	21	21	0	auxin response factor 4
	No	Yes	No	2.196	1.904	2.007	2.036	2.331	2.782		7	4563	1	CAAGAACTGGATTTGCATGAG	100	7e-06	1988	1	21	21	0	auxin response factor 4
	No	Yes	No	2.196	1.904	2.007	2.036	2.331	2.782		8	4564	1	CAAGAACTGGATTTGCATGAGA	100	2e-06	1988	1	22	22	0	auxin response factor 4
	No	Yes	No	2.196	1.904	2.007	2.036	2.331	2.782		1	34330	1	TGAACAAGCTGGGTTCACGCC	100	7e-06	2056	1	21	21	0	auxin response factor 4
	No	Yes	No	2.196	1.904	2.007	2.036	2.331	2.782		7	33918	1	TCTTGACCTTGTAAGACCCCA	94.7368	0.025	2103	1	18	19	2.5	auxin response factor 4
	No	Yes	No	2.196	1.904	2.007	2.036	2.331	2.782		7	49852	1	TTCTTGACCTTGTAAGACCCC	95	0.006	2104	1	19	20	1.5	auxin response factor 4
	No	Yes	No	2.196	1.904	2.007	2.036	2.331	2.782		7	49853	1	TTCTTGACCTTGTAAGACCCCA	95	0.007	2104	1	19	20	2.5	auxin response factor 4
	No	Yes	No	2.196	1.904	2.007	2.036	2.331	2.782		1	55011	1	TTTCTTGACCTTGTAAGACCC	95.2381	0.002	2105	1	20	21	0.5	auxin response factor 4
	No	Yes	No	2.196	1.904	2.007	2.036	2.331	2.782		4	55012	1	TTTCTTGACCTTGTAAGACCCC	95.2381	0.002	2105	1	20	21	1.5	auxin response factor 4
	No	Yes	No	2.196	1.904	2.007	2.036	2.331	2.782		2	34797	1	TGAAGGGGGACCCGAGGATTG	100	7e-06	2287	1	21	21	0	auxin response factor 4
AT2G37410.2	No	No	No	1.81	1.192	1.059	1.354	0.716	0.81		1	13759	1	GACGATGATGATGATGACA	100	0.078	716	4	14	14	3	translocase like protein
	No	No	No	1.81	1.192	1.059	1.354	0.716	0.81		5	13760	2	GACGATGATGATGATGAGC	100	0.078	716	4	14	14	2.5	translocase like protein
	No	No	No	1.81	1.192	1.059	1.354	0.716	0.81		1	13759	1	GACGATGATGATGATGACA	100	0.078	719	4	14	14	3	translocase like protein
	No	No	No	1.81	1.192	1.059	1.354	0.716	0.81		1	36323	13	TGAGGATGATGATGATGATGA	100	0.002	719	5	17	17	1	translocase like protein
	No	No	No	1.81	1.192	1.059	1.354	0.716	0.81		9	14254	8	GATGATGATGATGATGATCTT	100	0.002	719	1	17	17	2.5	translocase like protein
	No	No	No	1.81	1.192	1.059	1.354	0.716	0.81		5	13760	2	GACGATGATGATGATGAGC	100	0.078	719	4	14	14	3	translocase like protein
	No	No	No	1.81	1.192	1.059	1.354	0.716	0.81		1	37225	4	TGATGATGATGATGATGAAGAAG	100	3e-05	720	1	20	20	2	translocase like protein
	No	No	No	1.81	1.192	1.059	1.354	0.716	0.81		1	13759	1	GACGATGATGATGATGACA	100	0.078	722	4	14	14	4	translocase like protein
	No	No	No	1.81	1.192	1.059	1.354	0.716	0.81		1	14256	8	GATGATGATGATGATGATGATGTT	100	3e-05	722	1	20	20	1.5	translocase like protein
	No	No	No	1.81	1.192	1.059	1.354	0.716	0.81		6	14255	369	GATGATGATGATGATGATGATGAT	100	3e-05	722	1	20	20	2	translocase like protein
	No	No	No	1.81	1.192	1.059	1.354	0.716	0.81		9	14254	8	GATGATGATGATGATGATCTT	100	0.0004	722	1	18	18	3	translocase like protein
	No	No	No	1.81	1.192	1.059	1.354	0.716	0.81		5	13760	2	GACGATGATGATGATGAGC	100	0.078	722	4	14	14	4	translocase like protein
	No	No	No	1.81	1.192	1.059	1.354	0.716	0.81		1	37225	4	TGATGATGATGATGATGAAGAAG	95.6522	0.0001	723	1	22	23	1	translocase like protein
	No	No	No	1.81	1.192	1.059	1.354	0.716	0.81		1	45039	3	TGTGATGATGATGATGATGATGA	100	7e-06	723	3	21	21	1	translocase like protein
	No	No	No	1.81	1.192	1.059	1.354	0.716	0.81		1	3079	472	ATGATGATGATGATGATGATGA	100	2e-06	724	1	22	22	0	translocase like protein
	No	No	No	1.81	1.192	1.059	1.354	0.716	0.81		1	14256	8	GATGATGATGATGATGATGATGTT	100	8e-06	724	2	21	21	3	translocase like protein
	No	No	No	1.81	1.192	1.059	1.354	0.716	0.81		6	14255	369	GATGATGATGATGATGATGATGAT	100	2e-06	724	2	22	22	2	translocase like protein
	No	No	No	1.81	1.192	1.059	1.354	0.716	0.81		9	14254	8	GATGATGATGATGATGATCTT	100	0.002	724	2	17	17	3	translocase like protein
AT2G37410.1	No	No	No	1.81	1.192	1.059	1.354	0.716	0.81		1	13759	1	GACGATGATGATGATGACA	100	0.078	761	4	14	14	3	translocase like protein
	No	No	No	1.81	1.192	1.059	1.354	0.716	0.81		5	13760	2	GACGATGATGATGATGAGC	100	0.078	761	4	14	14	2.5	translocase like protein
	No	No	No	1.81	1.192	1.059	1.354	0.716	0.81		1	13759	1	GACGATGATGATGATGACA	100	0.078	764	4	14	14	3	translocase like protein
	No	No	No	1.81	1.192	1.059	1.354	0.716	0.81		1	36323	13	TGAGGATGATGATGATGATGA	100	0.002	764	5	17	17	1	translocase like protein
	No	No	No	1.81	1.192	1.059	1.354	0.716	0.81		9	14254	8	GATGATGATGATGATGATCTT	100	0.002	764	1	17	17	2.5	translocase like protein
	No	No	No	1.81	1.192	1.059	1.354	0.716	0.81		5	13760	2	GACGATGATGATGATGAGC	100	0.078	764	4	14	14	3	translocase like protein
	No	No	No	1.81	1.192	1.059	1.354	0.716	0.81		1	37225	4	TGATGATGATGATGATGAAGAAG	100	3e-05	765	1	20	20	2	translocase like protein
	No	No	No	1.81	1.192	1.059	1.354	0.716	0.81		1	13759	1	GACGATGATGATGATGACA	100	0.078	767	4	14	14	4	translocase like protein
	No	No	No	1.81	1.192	1.059	1.354	0.716	0.81		1	14256	8	GATGATGATGATGATGATGATGTT	100	3e-05	767	1	20	20	1.5	translocase like protein
	No	No	No	1.81	1.192	1.059	1.354	0.716	0.81		6	14255	369	GATGATGATGATGATGATGATGAT	100	3e-05	767	1	20	20	2	translocase like protein
	No	No	No	1.81	1.192	1.059	1.354	0.716	0.81		9	14254	8	GATGATGATGATGATGATCTT	100	0.0004	767	1	18	18	3	translocase like protein
	No	No	No	1.81	1.192	1.059	1.354	0.716	0.81		5	13760	2	GACGATGATGATGATGAGC	100	0.078	767	4	14	14	4	translocase like protein
	No	No	No	1.81	1.192	1.059	1.354	0.716	0.81		1	37225	4	TGATGATGATGATGATGAAGAAG	95.6522	0.0001	768	1	22	23	1	translocase like protein
	No	No	No	1.81	1.192	1.059	1.354	0.716	0.81		1	45039	3	TGTGATGATGATGATGATGATGA	100	7e-06	768	3	21	21	1	translocase like protein
	No	No	No	1.81	1.192	1.059	1.354	0.716	0.81		1	3079	472	ATGATGATGATGATGATGATGA	100	2e-06	769	1	22	22	0	translocase like protein
	No	No	No	1.81	1.192	1.059	1.354	0.716	0.81		1	14256	8	GATGATGATGATGATGATGATGTT	100	8e-06	769	2	21	21	3	translocase like protein
	No	No	No	1.81	1.192	1.059	1.354	0.716	0.81		6	14255	369	GATGATGATGATGATGATGATGAT	100	2e-06	769	2	22	22	2	translocase like protein
	No	No	No	1.81	1.192	1.059	1.354	0.716	0.81		9	14254	8	GATGATGATGATGATGATCTT	100	0.002	769	2	17	17	3	translocase like protein
AT5G57655.2	No	No	No	1.988	1.094	0.816	1.299	0.23	0.426		1	13759	1	GACGATGATGATGATGACA	100	0.078	94	4	14	14	3	xylose isomerase
	No	No	No	1.988	1.094	0.816	1.299	0.23	0.426		1	36323	13	TGAGGATGATGATGATGATGA	100	0.025	94	5	15	15	2	xylose isomerase
	No	No	No	1.988	1.094	0.816	1.299	0.23	0.426		5	13760	2	GACGATGATGATGATGAGC	100	0.078	94	4	14	14	3	xylose isomerase
	No	No	No	1.988	1.094	0.816	1.299	0.23	0.426		1	37225	4	TGATGATGATGATGATGAAGAAG	95.4545	0.0005	95	1	21	22	2	xylose isomerase
	No	No	No	1.988	1.094	0.816	1.299	0.23	0.426		1	3079	472	ATGATGATGATGATGATGATGA	100	0.002	96	1	17	17	2	xylose isomerase
	No	No	No	1.988	1.094	0.816	1.299	0.23	0.426		9	14254	8	GATGATGATGATGATGATCTT	100	0.0004	97	1	18	18	3	xylose isomerase
	No	No	No	1.988	1.094	0.816	1.299	0.23	0.426		1	14256	8	GATGATGATGATGATGATGATGTT	100	0.0005	97	1	18	18	4	xylose isomerase
	No	No	No	1.988	1.094	0.816	1.299	0.23	0.426		6	14255	369	GATGATGATGATGATGATGATGAT	100	0.0005	97	1	18	18	3	xylose isomerase
	No	No	No	1.988	1.094	0.816	1.299	0.23	0.426		1	3079	472	ATGATGATGATGATGATGATGA	100	0.0001	98	2	19	19	2	xylose isomerase
	No	No	No	1.988	1.094	0.816	1.299	0.23	0.426		1	37225	4	TGATGATGATGATGATGAAGAAG	100	0.0005	98	1	18	18	2	xylose isomerase
	No	No	No	1.988	1.094	0.816	1.299	0.23	0.426		1	14256	8	GATGATGATGATGATGATGATGTT	100	0.0001	98	3	19	19	4.5	xylose isomerase
	No	No	No	1.988	1.094	0.816	1.299	0.23	0.426		6	14255	369	GATGATGATGATGATGATGATGAT	100	0.0001	98	3	19	19	3.5	xylose isomerase
	No	No	No	1.988	1.094	0.816	1.299	0.23	0.426		9	14254	8	GATGATGATGATGATGATCTT	100	0.006	98	3	16	16	3.5	xylose isomerase
	No	No	No	1.988	1.094	0.816	1.299	0.23	0.426		1	45039	3	TGTGATGATGATGATGATGATGA	100	3e-05	99	2	20	20	2	xylose isomerase
	No	No	No	1.988	1.094	0.816	1.299	0.23	0.426		1	2	38	AAAAAAAAAAAAAAACCAT	100	0.02	189	2	15	15	3	xylose isomerase
	No	No	No	1.988	1.094	0.816	1.299	0.23	0.426		1	2	38	AAAAAAAAAAAAAAACCAT	100	0.078	189	1	14	14	4	xylose isomerase
	No	No	No	1.988	1.094	0.816	1.299	0.23	0.426		1	1776	10	AGAAAAAAAAAAAAAAAAAAT	100	0.025	190	2	15	15	4	xylose isomerase
	No	No	No	1.988	1.094	0.816	1.299	0.23	0.426		1	2686	1	ATATCATAACCATGGTTGGTAC	100	0.007	1361	3	16	16	3.5	xylose isomerase
AT5G14800.1	No	No	No	1.099	1.643	1.549	1.431	1.165	1.494		13	12760	32	CTTGAGACGGGTGAGCTGACGA	100	0.0005	55	5	18	18	1	pyrroline-5-carboxylate reductase
	No	No	No	1.099	1.643	1.549	1.431	1.165	1.494		15	50505	4	TTGAGACGGGTGAGCTGACGATCT	100	0.0005	55	4	18	18	2	pyrroline-5-carboxylate reductase
	No	No	No	1.099	1.643	1.549	1.431	1.165	1.494		5	50504	4	TTGAGACGGGTGAGCTGACGAT	100	0.0005	55	4	18	18	2	pyrroline-5-carboxylate reductase
	No	No	No	1.099	1.643	1.549	1.431	1.165	1.494		31	50503	32	TTGAGACGGGTGAGCTGACGAG	100	0.0001	55	4	19	19	1	pyrroline-5-carboxylate reductase
	No	No	No	1.099	1.643	1.549	1.431	1.165	1.494		3	35861	32	TGAGACGGGTGAGCTGACGAG	100	0.0001	55	3	19	19	1	pyrroline-5-carboxylate reductase
	No	No	No	1.099	1.643	1.549	1.431	1.165	1.494		1	35500	29	TGACGAGCTGCTTGAGACGGGT	100	7e-06	95	1	21	21	0.5	pyrroline-5-carboxylate reductase
	No	No	No	1.099	1.643	1.549	1.431	1.165	1.494		6	35501	3	TGACGAGCTGCTTGATACGGAC	95	0.007	95	1	19	20	2	pyrroline-5-carboxylate reductase
	No	No	No	1.099	1.643	1.549	1.431	1.165	1.494		3	35861	32	TGAGACGGGTGAGCTGACGAG	94.7368	0.025	107	3	18	19	2	pyrroline-5-carboxylate reductase
	No	No	No	1.099	1.643	1.549	1.431	1.165	1.494		31	50503	32	TTGAGACGGGTGAGCTGACGAG	94.7368	0.028	107	4	18	19	2	pyrroline-5-carboxylate reductase
	No	No	No	1.099	1.643	1.549	1.431	1.165	1.494		76	8501	1	CGAGACGCTTCAGACGGGTGAG	95.2381	0.002	118	1	20	21	2	pyrroline-5-carboxylate reductase
	No	No	No	1.099	1.643	1.549	1.431	1.165	1.494		1	50501	2	TTGAGACGGGCGAACGGATGAGCT	91.6667	0.008	162	1	22	24	2	pyrroline-5-carboxylate reductase
	No	No	No	1.099	1.643	1.549	1.431	1.165	1.494		1	50502	3	TTGAGACGGGCGAACTGATGAG	95.4545	0.0005	162	1	21	22	1	pyrroline-5-carboxylate reductase
	No	No	No	1.099	1.643	1.549	1.431	1.165	1.494		13	12760	32	CTTGAGACGGGTGAGCTGACGA	94.7368	0.028	163	1	18	19	1.5	pyrroline-5-carboxylate reductase
	No	No	No	1.099	1.643	1.549	1.431	1.165	1.494		1	20700	1	TACTTGAGACGGGCGAGCTAC	100	0.002	163	3	17	17	3	pyrroline-5-carboxylate reductase
	No	No	No	1.099	1.643	1.549	1.431	1.165	1.494		1	35500	29	TGACGAGCTGCTTGAGACGGGT	100	7e-06	173	1	21	21	0.5	pyrroline-5-carboxylate reductase
	No	No	No	1.099	1.643	1.549	1.431	1.165	1.494		6	35501	3	TGACGAGCTGCTTGATACGGAC	95	0.007	173	1	19	20	2	pyrroline-5-carboxylate reductase
	No	No	No	1.099	1.643	1.549	1.431	1.165	1.494		7	49399	1	TTCGGACGGGTGAGCTGACAAG	100	0.0001	188	1	19	19	1	pyrroline-5-carboxylate reductase
	No	No	No	1.099	1.643	1.549	1.431	1.165	1.494		1	41507	12	TGGCGGGATACTTCGGACGGG	95.2381	0.002	199	1	20	21	0.5	pyrroline-5-carboxylate reductase
AT5G14800.2	No	No	No	1.099	1.643	1.549	1.431	1.165	1.494		13	12760	32	CTTGAGACGGGTGAGCTGACGA	100	0.0005	55	5	18	18	1	pyrroline-5-carboxylate reductase
	No	No	No	1.099	1.643	1.549	1.431	1.165	1.494		15	50505	4	TTGAGACGGGTGAGCTGACGATCT	100	0.0005	55	4	18	18	2	pyrroline-5-carboxylate reductase
	No	No	No	1.099	1.643	1.549	1.431	1.165	1.494		5	50504	4	TTGAGACGGGTGAGCTGACGAT	100	0.0005	55	4	18	18	2	pyrroline-5-carboxylate reductase
	No	No	No	1.099	1.643	1.549	1.431	1.165	1.494		31	50503	32	TTGAGACGGGTGAGCTGACGAG	100	0.0001	55	4	19	19	1	pyrroline-5-carboxylate reductase
	No	No	No	1.099	1.643	1.549	1.431	1.165	1.494		3	35861	32	TGAGACGGGTGAGCTGACGAG	100	0.0001	55	3	19	19	1	pyrroline-5-carboxylate reductase
	No	No	No	1.099	1.643	1.549	1.431	1.165	1.494		1	35500	29	TGACGAGCTGCTTGAGACGGGT	100	7e-06	95	1	21	21	0.5	pyrroline-5-carboxylate reductase
	No	No	No	1.099	1.643	1.549	1.431	1.165	1.494		6	35501	3	TGACGAGCTGCTTGATACGGAC	95	0.007	95	1	19	20	2	pyrroline-5-carboxylate reductase
	No	No	No	1.099	1.643	1.549	1.431	1.165	1.494		3	35861	32	TGAGACGGGTGAGCTGACGAG	94.7368	0.025	107	3	18	19	2	pyrroline-5-carboxylate reductase
	No	No	No	1.099	1.643	1.549	1.431	1.165	1.494		31	50503	32	TTGAGACGGGTGAGCTGACGAG	94.7368	0.028	107	4	18	19	2	pyrroline-5-carboxylate reductase
	No	No	No	1.099	1.643	1.549	1.431	1.165	1.494		76	8501	1	CGAGACGCTTCAGACGGGTGAG	95.2381	0.002	118	1	20	21	2	pyrroline-5-carboxylate reductase
	No	No	No	1.099	1.643	1.549	1.431	1.165	1.494		1	50501	2	TTGAGACGGGCGAACGGATGAGCT	91.6667	0.008	162	1	22	24	2	pyrroline-5-carboxylate reductase
	No	No	No	1.099	1.643	1.549	1.431	1.165	1.494		1	50502	3	TTGAGACGGGCGAACTGATGAG	95.4545	0.0005	162	1	21	22	1	pyrroline-5-carboxylate reductase
	No	No	No	1.099	1.643	1.549	1.431	1.165	1.494		13	12760	32	CTTGAGACGGGTGAGCTGACGA	94.7368	0.028	163	1	18	19	1.5	pyrroline-5-carboxylate reductase
	No	No	No	1.099	1.643	1.549	1.431	1.165	1.494		1	20700	1	TACTTGAGACGGGCGAGCTAC	100	0.002	163	3	17	17	3	pyrroline-5-carboxylate reductase
	No	No	No	1.099	1.643	1.549	1.431	1.165	1.494		1	35500	29	TGACGAGCTGCTTGAGACGGGT	100	7e-06	173	1	21	21	0.5	pyrroline-5-carboxylate reductase
	No	No	No	1.099	1.643	1.549	1.431	1.165	1.494		6	35501	3	TGACGAGCTGCTTGATACGGAC	95	0.007	173	1	19	20	2	pyrroline-5-carboxylate reductase
	No	No	No	1.099	1.643	1.549	1.431	1.165	1.494		7	49399	1	TTCGGACGGGTGAGCTGACAAG	100	0.0001	188	1	19	19	1	pyrroline-5-carboxylate reductase
	No	No	No	1.099	1.643	1.549	1.431	1.165	1.494		1	41507	12	TGGCGGGATACTTCGGACGGG	95.2381	0.002	199	1	20	21	0.5	pyrroline-5-carboxylate reductase
AT5G48380.1	No	No	No	1.138	1.725	0.812	1.225	0.616	0.692		1	13759	1	GACGATGATGATGATGACA	100	0.078	164	4	14	14	3	receptor-like protein kinase
	No	No	No	1.138	1.725	0.812	1.225	0.616	0.692		5	13760	2	GACGATGATGATGATGAGC	100	0.078	164	4	14	14	2.5	receptor-like protein kinase
	No	No	No	1.138	1.725	0.812	1.225	0.616	0.692		1	13759	1	GACGATGATGATGATGACA	100	0.078	167	4	14	14	3	receptor-like protein kinase
	No	No	No	1.138	1.725	0.812	1.225	0.616	0.692		1	36323	13	TGAGGATGATGATGATGATGA	100	0.002	167	5	17	17	1	receptor-like protein kinase
	No	No	No	1.138	1.725	0.812	1.225	0.616	0.692		9	14254	8	GATGATGATGATGATGATCTT	100	0.002	167	1	17	17	4	receptor-like protein kinase
	No	No	No	1.138	1.725	0.812	1.225	0.616	0.692		5	13760	2	GACGATGATGATGATGAGC	100	0.078	167	4	14	14	3	receptor-like protein kinase
	No	No	No	1.138	1.725	0.812	1.225	0.616	0.692		1	37225	4	TGATGATGATGATGATGAAGAAG	100	2e-06	168	1	22	22	0.5	receptor-like protein kinase
	No	No	No	1.138	1.725	0.812	1.225	0.616	0.692		1	13759	1	GACGATGATGATGATGACA	100	0.078	170	4	14	14	3.5	receptor-like protein kinase
	No	No	No	1.138	1.725	0.812	1.225	0.616	0.692		1	14256	8	GATGATGATGATGATGATGATGTT	100	3e-05	170	1	20	20	3	receptor-like protein kinase
	No	No	No	1.138	1.725	0.812	1.225	0.616	0.692		6	14255	369	GATGATGATGATGATGATGATGAT	100	3e-05	170	1	20	20	2	receptor-like protein kinase
	No	No	No	1.138	1.725	0.812	1.225	0.616	0.692		9	14254	8	GATGATGATGATGATGATCTT	100	0.0004	170	1	18	18	3	receptor-like protein kinase
	No	No	No	1.138	1.725	0.812	1.225	0.616	0.692		5	13760	2	GACGATGATGATGATGAGC	100	0.078	170	4	14	14	3.5	receptor-like protein kinase
	No	No	No	1.138	1.725	0.812	1.225	0.616	0.692		1	37225	4	TGATGATGATGATGATGAAGAAG	95.6522	0.0001	171	1	22	23	1	receptor-like protein kinase
	No	No	No	1.138	1.725	0.812	1.225	0.616	0.692		1	45039	3	TGTGATGATGATGATGATGATGA	100	7e-06	171	3	21	21	1.5	receptor-like protein kinase
	No	No	No	1.138	1.725	0.812	1.225	0.616	0.692		1	3079	472	ATGATGATGATGATGATGATGA	100	2e-06	172	1	22	22	0	receptor-like protein kinase
	No	No	No	1.138	1.725	0.812	1.225	0.616	0.692		1	14256	8	GATGATGATGATGATGATGATGTT	100	8e-06	172	2	21	21	2.5	receptor-like protein kinase
	No	No	No	1.138	1.725	0.812	1.225	0.616	0.692		6	14255	369	GATGATGATGATGATGATGATGAT	100	2e-06	172	2	22	22	1.5	receptor-like protein kinase
	No	No	No	1.138	1.725	0.812	1.225	0.616	0.692		9	14254	8	GATGATGATGATGATGATCTT	100	0.002	172	2	17	17	2.5	receptor-like protein kinase
AT5G37020.1	Yes	No	No	1.503	1.886	1.72	1.703	2.04	2.116		1	3966	1	CAAAATTCAAAAGATTCTTAA	100	0.025	1884	2	15	15	4	auxin response factor 8 ARF8
	Yes	No	No	1.503	1.886	1.72	1.703	2.04	2.116		1	38941	1	TGCGGATTTCCGGGTTCTAGAG	100	2e-06	2027	1	22	22	0	auxin response factor 8 ARF8
	Yes	No	No	1.503	1.886	1.72	1.703	2.04	2.116		13	873	2	AAGCTGCCAGCATGATCTA	94.7368	0.02	2388	1	18	19	1	auxin response factor 8 ARF8
	Yes	No	No	1.503	1.886	1.72	1.703	2.04	2.116		17	46569	1	TTAAGCTGCCAGCATGATCT	94.4444	0.089	2388	3	17	18	2.5	auxin response factor 8 ARF8
	Yes	No	No	1.503	1.886	1.72	1.703	2.04	2.116		1	34695	1	TGAAGCTGCCAGCATGATCTATCT	94.7368	0.031	2388	3	18	19	6	auxin response factor 8 ARF8
	Yes	No	No	1.503	1.886	1.72	1.703	2.04	2.116		638	34694	1	TGAAGCTGCCAGCATGATCTAT	94.7368	0.028	2388	3	18	19	4	auxin response factor 8 ARF8
	Yes	No	No	1.503	1.886	1.72	1.703	2.04	2.116		14	34693	1	TGAAGCTGCCAGCATGATCTAAT	95	0.007	2388	3	19	20	4	auxin response factor 8 ARF8
	Yes	No	No	1.503	1.886	1.72	1.703	2.04	2.116		61	34692	1	TGAAGCTGCCAGCATGATCTAA	95	0.007	2388	3	19	20	3	auxin response factor 8 ARF8
	Yes	No	No	1.503	1.886	1.72	1.703	2.04	2.116	ath-miR167ab	344873	34691	2	TGAAGCTGCCAGCATGATCTA	94.7368	0.025	2388	3	18	19	3	auxin response factor 8 ARF8
	Yes	No	No	1.503	1.886	1.72	1.703	2.04	2.116		7845	34690	3	TGAAGCTGCCAGCATGATCT	94.4444	0.089	2388	3	17	18	3	auxin response factor 8 ARF8
	Yes	No	No	1.503	1.886	1.72	1.703	2.04	2.116		3	13485	1	GAAGCTGCCAGCATGATCTG	94.4444	0.089	2388	2	17	18	2.5	auxin response factor 8 ARF8
	Yes	No	No	1.503	1.886	1.72	1.703	2.04	2.116		4	13484	1	GAAGCTGCCAGCATGATCTAT	94.7368	0.025	2388	2	18	19	3	auxin response factor 8 ARF8
	Yes	No	No	1.503	1.886	1.72	1.703	2.04	2.116		1519	13483	2	GAAGCTGCCAGCATGATCTA	94.7368	0.023	2388	2	18	19	2	auxin response factor 8 ARF8
	Yes	No	No	1.503	1.886	1.72	1.703	2.04	2.116		54	13482	3	GAAGCTGCCAGCATGATCT	94.4444	0.078	2388	2	17	18	2	auxin response factor 8 ARF8
	Yes	No	No	1.503	1.886	1.72	1.703	2.04	2.116		1	874	1	AAGCTGCCAGCATGATCTG	94.4444	0.078	2388	1	17	18	1.5	auxin response factor 8 ARF8
	Yes	No	No	1.503	1.886	1.72	1.703	2.04	2.116		1	4776	1	CAAGCTGCCAGCCTGATCTA	100	2e-05	2389	1	20	20	0	auxin response factor 8 ARF8
AT5G37020.2	Yes	No	No	1.503	1.886	1.72	1.703	2.04	2.116		1	3966	1	CAAAATTCAAAAGATTCTTAA	100	0.025	1884	2	15	15	4	auxin response factor 8 ARF8
	Yes	No	No	1.503	1.886	1.72	1.703	2.04	2.116		1	38941	1	TGCGGATTTCCGGGTTCTAGAG	100	2e-06	2027	1	22	22	0	auxin response factor 8 ARF8
	Yes	No	No	1.503	1.886	1.72	1.703	2.04	2.116		13	873	2	AAGCTGCCAGCATGATCTA	94.7368	0.02	2388	1	18	19	1	auxin response factor 8 ARF8
	Yes	No	No	1.503	1.886	1.72	1.703	2.04	2.116		17	46569	1	TTAAGCTGCCAGCATGATCT	94.4444	0.089	2388	3	17	18	2.5	auxin response factor 8 ARF8
	Yes	No	No	1.503	1.886	1.72	1.703	2.04	2.116		1	34695	1	TGAAGCTGCCAGCATGATCTATCT	94.7368	0.031	2388	3	18	19	6	auxin response factor 8 ARF8
	Yes	No	No	1.503	1.886	1.72	1.703	2.04	2.116		638	34694	1	TGAAGCTGCCAGCATGATCTAT	94.7368	0.028	2388	3	18	19	4	auxin response factor 8 ARF8
	Yes	No	No	1.503	1.886	1.72	1.703	2.04	2.116		14	34693	1	TGAAGCTGCCAGCATGATCTAAT	95	0.007	2388	3	19	20	4	auxin response factor 8 ARF8
	Yes	No	No	1.503	1.886	1.72	1.703	2.04	2.116		61	34692	1	TGAAGCTGCCAGCATGATCTAA	95	0.007	2388	3	19	20	3	auxin response factor 8 ARF8
	Yes	No	No	1.503	1.886	1.72	1.703	2.04	2.116	ath-miR167ab	344873	34691	2	TGAAGCTGCCAGCATGATCTA	94.7368	0.025	2388	3	18	19	3	auxin response factor 8 ARF8
	Yes	No	No	1.503	1.886	1.72	1.703	2.04	2.116		7845	34690	3	TGAAGCTGCCAGCATGATCT	94.4444	0.089	2388	3	17	18	3	auxin response factor 8 ARF8
	Yes	No	No	1.503	1.886	1.72	1.703	2.04	2.116		3	13485	1	GAAGCTGCCAGCATGATCTG	94.4444	0.089	2388	2	17	18	2.5	auxin response factor 8 ARF8
	Yes	No	No	1.503	1.886	1.72	1.703	2.04	2.116		4	13484	1	GAAGCTGCCAGCATGATCTAT	94.7368	0.025	2388	2	18	19	3	auxin response factor 8 ARF8
	Yes	No	No	1.503	1.886	1.72	1.703	2.04	2.116		1519	13483	2	GAAGCTGCCAGCATGATCTA	94.7368	0.023	2388	2	18	19	2	auxin response factor 8 ARF8
	Yes	No	No	1.503	1.886	1.72	1.703	2.04	2.116		54	13482	3	GAAGCTGCCAGCATGATCT	94.4444	0.078	2388	2	17	18	2	auxin response factor 8 ARF8
	Yes	No	No	1.503	1.886	1.72	1.703	2.04	2.116		1	874	1	AAGCTGCCAGCATGATCTG	94.4444	0.078	2388	1	17	18	1.5	auxin response factor 8 ARF8
	Yes	No	No	1.503	1.886	1.72	1.703	2.04	2.116		1	4776	1	CAAGCTGCCAGCCTGATCTA	100	2e-05	2389	1	20	20	0	auxin response factor 8 ARF8
AT4G31800.1	No	No	No	1.608	1.703	0.578	1.296	0.524	0.726		1	13759	1	GACGATGATGATGATGACA	100	0.078	495	4	14	14	3
	No	No	No	1.608	1.703	0.578	1.296	0.524	0.726		1	36323	13	TGAGGATGATGATGATGATGA	100	0.025	495	5	15	15	3
	No	No	No	1.608	1.703	0.578	1.296	0.524	0.726		5	13760	2	GACGATGATGATGATGAGC	100	0.078	495	4	14	14	2
	No	No	No	1.608	1.703	0.578	1.296	0.524	0.726		1	3079	472	ATGATGATGATGATGATGATGA	100	0.002	497	1	17	17	4
	No	No	No	1.608	1.703	0.578	1.296	0.524	0.726		1	7931	2	CCCGATGATGATGATGAGAC	100	0.089	498	4	14	14	5
	No	No	No	1.608	1.703	0.578	1.296	0.524	0.726		1	14256	8	GATGATGATGATGATGATGATGTT	100	0.0005	498	1	18	18	4
	No	No	No	1.608	1.703	0.578	1.296	0.524	0.726		6	14255	369	GATGATGATGATGATGATGATGAT	100	0.0005	498	1	18	18	4
	No	No	No	1.608	1.703	0.578	1.296	0.524	0.726		9	14254	8	GATGATGATGATGATGATCTT	100	7e-06	498	1	21	21	0
	No	No	No	1.608	1.703	0.578	1.296	0.524	0.726		1	3079	472	ATGATGATGATGATGATGATGA	100	0.0001	499	2	19	19	3
	No	No	No	1.608	1.703	0.578	1.296	0.524	0.726		1	45039	3	TGTGATGATGATGATGATGATGA	100	0.0001	499	3	19	19	4
	No	No	No	1.608	1.703	0.578	1.296	0.524	0.726		1	37225	4	TGATGATGATGATGATGAAGAAG	100	0.0005	499	1	18	18	5
	No	No	No	1.608	1.703	0.578	1.296	0.524	0.726		1	14256	8	GATGATGATGATGATGATGATGTT	100	0.0001	499	3	19	19	2
	No	No	No	1.608	1.703	0.578	1.296	0.524	0.726		6	14255	369	GATGATGATGATGATGATGATGAT	100	0.0001	499	3	19	19	3
	No	No	No	1.608	1.703	0.578	1.296	0.524	0.726		9	14254	8	GATGATGATGATGATGATCTT	100	0.006	499	3	16	16	3
	No	No	No	1.608	1.703	0.578	1.296	0.524	0.726		1	3079	472	ATGATGATGATGATGATGATGA	100	0.0005	499	5	18	18	2
AT4G31800.2	No	No	No	1.608	1.703	0.578	1.296	0.524	0.726		1	13759	1	GACGATGATGATGATGACA	100	0.078	492	4	14	14	3
	No	No	No	1.608	1.703	0.578	1.296	0.524	0.726		1	36323	13	TGAGGATGATGATGATGATGA	100	0.025	492	5	15	15	3
	No	No	No	1.608	1.703	0.578	1.296	0.524	0.726		5	13760	2	GACGATGATGATGATGAGC	100	0.078	492	4	14	14	2
	No	No	No	1.608	1.703	0.578	1.296	0.524	0.726		1	3079	472	ATGATGATGATGATGATGATGA	100	0.002	494	1	17	17	4
	No	No	No	1.608	1.703	0.578	1.296	0.524	0.726		1	7931	2	CCCGATGATGATGATGAGAC	100	0.089	495	4	14	14	5
	No	No	No	1.608	1.703	0.578	1.296	0.524	0.726		1	14256	8	GATGATGATGATGATGATGATGTT	100	0.0005	495	1	18	18	4
	No	No	No	1.608	1.703	0.578	1.296	0.524	0.726		6	14255	369	GATGATGATGATGATGATGATGAT	100	0.0005	495	1	18	18	4
	No	No	No	1.608	1.703	0.578	1.296	0.524	0.726		9	14254	8	GATGATGATGATGATGATCTT	100	7e-06	495	1	21	21	0
	No	No	No	1.608	1.703	0.578	1.296	0.524	0.726		1	3079	472	ATGATGATGATGATGATGATGA	100	0.0001	496	2	19	19	3
	No	No	No	1.608	1.703	0.578	1.296	0.524	0.726		1	45039	3	TGTGATGATGATGATGATGATGA	100	0.0001	496	3	19	19	4
	No	No	No	1.608	1.703	0.578	1.296	0.524	0.726		1	37225	4	TGATGATGATGATGATGAAGAAG	100	0.0005	496	1	18	18	5
	No	No	No	1.608	1.703	0.578	1.296	0.524	0.726		1	14256	8	GATGATGATGATGATGATGATGTT	100	0.0001	496	3	19	19	2
	No	No	No	1.608	1.703	0.578	1.296	0.524	0.726		6	14255	369	GATGATGATGATGATGATGATGAT	100	0.0001	496	3	19	19	3
	No	No	No	1.608	1.703	0.578	1.296	0.524	0.726		9	14254	8	GATGATGATGATGATGATCTT	100	0.006	496	3	16	16	3
	No	No	No	1.608	1.703	0.578	1.296	0.524	0.726		1	3079	472	ATGATGATGATGATGATGATGA	100	0.0005	496	5	18	18	2
AT3G50910.1	No	No	No	1.478	1.598	1.42	1.499	1.007	0.969		2	13419	2	GAAGAAGAAGAAGACACTT	100	0.078	120	1	14	14	3	unknown protein
	No	No	No	1.478	1.598	1.42	1.499	1.007	0.969		1	13420	2	GAAGAAGAAGAAGACTCTT	100	0.078	120	1	14	14	4	unknown protein
	No	No	No	1.478	1.598	1.42	1.499	1.007	0.969		2	13419	2	GAAGAAGAAGAAGACACTT	100	0.078	123	1	14	14	5	unknown protein
	No	No	No	1.478	1.598	1.42	1.499	1.007	0.969		1	13420	2	GAAGAAGAAGAAGACTCTT	100	0.078	123	1	14	14	5	unknown protein
	No	No	No	1.478	1.598	1.42	1.499	1.007	0.969		2	13419	2	GAAGAAGAAGAAGACACTT	100	0.078	126	1	14	14	5	unknown protein
	No	No	No	1.478	1.598	1.42	1.499	1.007	0.969		1	13420	2	GAAGAAGAAGAAGACTCTT	100	0.078	126	1	14	14	5	unknown protein
	No	No	No	1.478	1.598	1.42	1.499	1.007	0.969		2	13419	2	GAAGAAGAAGAAGACACTT	100	0.078	129	1	14	14	5	unknown protein
	No	No	No	1.478	1.598	1.42	1.499	1.007	0.969		1	13420	2	GAAGAAGAAGAAGACTCTT	100	0.078	129	1	14	14	5	unknown protein
	No	No	No	1.478	1.598	1.42	1.499	1.007	0.969		2	13419	2	GAAGAAGAAGAAGACACTT	100	0.078	132	1	14	14	5	unknown protein
	No	No	No	1.478	1.598	1.42	1.499	1.007	0.969		1	13420	2	GAAGAAGAAGAAGACTCTT	100	0.078	132	1	14	14	5	unknown protein
	No	No	No	1.478	1.598	1.42	1.499	1.007	0.969		2	13419	2	GAAGAAGAAGAAGACACTT	100	0.078	135	1	14	14	5	unknown protein
	No	No	No	1.478	1.598	1.42	1.499	1.007	0.969		1	13420	2	GAAGAAGAAGAAGACTCTT	100	0.078	135	1	14	14	5	unknown protein
	No	No	No	1.478	1.598	1.42	1.499	1.007	0.969		2	13419	2	GAAGAAGAAGAAGACACTT	100	0.078	138	1	14	14	5	unknown protein
	No	No	No	1.478	1.598	1.42	1.499	1.007	0.969		1	13420	2	GAAGAAGAAGAAGACTCTT	100	0.078	138	1	14	14	5	unknown protein
	No	No	No	1.478	1.598	1.42	1.499	1.007	0.969		6	6130	2	CAGATAGGAAACGAGACAA	100	0.078	695	3	14	14	5	unknown protein
AT3G55620.1	No	No	No	1.001	2.312	1.455	1.589	0.824	0.752		2	13419	2	GAAGAAGAAGAAGACACTT	100	0.078	79	1	14	14	4	eukaryotic translation initiation factor 6 EIF-6 - like protein
	No	No	No	1.001	2.312	1.455	1.589	0.824	0.752		1	13420	2	GAAGAAGAAGAAGACTCTT	100	0.078	79	1	14	14	5	eukaryotic translation initiation factor 6 EIF-6 - like protein
	No	No	No	1.001	2.312	1.455	1.589	0.824	0.752		2	13419	2	GAAGAAGAAGAAGACACTT	100	0.078	82	1	14	14	5	eukaryotic translation initiation factor 6 EIF-6 - like protein
	No	No	No	1.001	2.312	1.455	1.589	0.824	0.752		1	13420	2	GAAGAAGAAGAAGACTCTT	100	0.078	82	1	14	14	5	eukaryotic translation initiation factor 6 EIF-6 - like protein
	No	No	No	1.001	2.312	1.455	1.589	0.824	0.752		2	13419	2	GAAGAAGAAGAAGACACTT	100	0.078	85	1	14	14	5	eukaryotic translation initiation factor 6 EIF-6 - like protein
	No	No	No	1.001	2.312	1.455	1.589	0.824	0.752		1	13420	2	GAAGAAGAAGAAGACTCTT	100	0.078	85	1	14	14	5	eukaryotic translation initiation factor 6 EIF-6 - like protein
	No	No	No	1.001	2.312	1.455	1.589	0.824	0.752		2	13419	2	GAAGAAGAAGAAGACACTT	100	0.078	88	1	14	14	5	eukaryotic translation initiation factor 6 EIF-6 - like protein
	No	No	No	1.001	2.312	1.455	1.589	0.824	0.752		1	13420	2	GAAGAAGAAGAAGACTCTT	100	0.078	88	1	14	14	5	eukaryotic translation initiation factor 6 EIF-6 - like protein
	No	No	No	1.001	2.312	1.455	1.589	0.824	0.752		2	13419	2	GAAGAAGAAGAAGACACTT	100	0.078	91	1	14	14	5	eukaryotic translation initiation factor 6 EIF-6 - like protein
	No	No	No	1.001	2.312	1.455	1.589	0.824	0.752		1	13420	2	GAAGAAGAAGAAGACTCTT	100	0.078	91	1	14	14	5	eukaryotic translation initiation factor 6 EIF-6 - like protein
	No	No	No	1.001	2.312	1.455	1.589	0.824	0.752		2	13419	2	GAAGAAGAAGAAGACACTT	100	0.078	94	1	14	14	5	eukaryotic translation initiation factor 6 EIF-6 - like protein
	No	No	No	1.001	2.312	1.455	1.589	0.824	0.752		1	13420	2	GAAGAAGAAGAAGACTCTT	100	0.078	94	1	14	14	5	eukaryotic translation initiation factor 6 EIF-6 - like protein
	No	No	No	1.001	2.312	1.455	1.589	0.824	0.752		2	13419	2	GAAGAAGAAGAAGACACTT	100	0.078	97	1	14	14	5	eukaryotic translation initiation factor 6 EIF-6 - like protein
	No	No	No	1.001	2.312	1.455	1.589	0.824	0.752		1	13420	2	GAAGAAGAAGAAGACTCTT	100	0.078	97	1	14	14	5	eukaryotic translation initiation factor 6 EIF-6 - like protein
AT2G05940.1	No	No	No	1.22	1.758	1.015	1.331	1.004	1.082		1	17339	1	TAACCAGGACGTAGCTTTTTT	100	0.025	376	3	15	15	4.5	putative protein kinase
	No	No	No	1.22	1.758	1.015	1.331	1.004	1.082		1	13759	1	GACGATGATGATGATGACA	100	0.02	1259	4	15	15	2	putative protein kinase
	No	No	No	1.22	1.758	1.015	1.331	1.004	1.082		5	13760	2	GACGATGATGATGATGAGC	100	0.078	1259	4	14	14	3	putative protein kinase
	No	No	No	1.22	1.758	1.015	1.331	1.004	1.082		1	3079	472	ATGATGATGATGATGATGATGA	100	0.007	1261	1	16	16	4	putative protein kinase
	No	No	No	1.22	1.758	1.015	1.331	1.004	1.082		1	2280	1	AGTGGATGATGATGATGATG	100	0.006	1262	5	16	16	2	putative protein kinase
	No	No	No	1.22	1.758	1.015	1.331	1.004	1.082		9	14254	8	GATGATGATGATGATGATCTT	100	0.002	1262	1	17	17	3	putative protein kinase
	No	No	No	1.22	1.758	1.015	1.331	1.004	1.082		1	3079	472	ATGATGATGATGATGATGATGA	100	0.0005	1263	5	18	18	2	putative protein kinase
	No	No	No	1.22	1.758	1.015	1.331	1.004	1.082		1	45039	3	TGTGATGATGATGATGATGATGA	100	0.0005	1263	3	18	18	3.5	putative protein kinase
	No	No	No	1.22	1.758	1.015	1.331	1.004	1.082		1	37225	4	TGATGATGATGATGATGAAGAAG	100	0.0005	1263	1	18	18	4	putative protein kinase
	No	No	No	1.22	1.758	1.015	1.331	1.004	1.082		1	14256	8	GATGATGATGATGATGATGATGTT	100	0.0005	1263	3	18	18	4	putative protein kinase
	No	No	No	1.22	1.758	1.015	1.331	1.004	1.082		6	14255	369	GATGATGATGATGATGATGATGAT	100	0.0005	1263	3	18	18	3	putative protein kinase
	No	No	No	1.22	1.758	1.015	1.331	1.004	1.082		9	14254	8	GATGATGATGATGATGATCTT	100	0.006	1263	3	16	16	3.5	putative protein kinase
	No	No	No	1.22	1.758	1.015	1.331	1.004	1.082		1	3079	472	ATGATGATGATGATGATGATGA	100	0.0005	1263	2	18	18	2.5	putative protein kinase
	No	No	No	1.22	1.758	1.015	1.331	1.004	1.082		1	51111	1	TTGATGATGATGATGGTTTGA	100	0.025	1264	1	15	15	4.5	putative protein kinase
AT2G31010.1	No	No	No	0.881	0.617	1.672	1.056	1.142	1.274		2	13419	2	GAAGAAGAAGAAGACACTT	100	0.078	45	1	14	14	4.5	putative protein kinase
	No	No	No	0.881	0.617	1.672	1.056	1.142	1.274		1	13420	2	GAAGAAGAAGAAGACTCTT	100	0.078	45	1	14	14	4.5	putative protein kinase
	No	No	No	0.881	0.617	1.672	1.056	1.142	1.274		2	13419	2	GAAGAAGAAGAAGACACTT	100	0.078	48	1	14	14	5	putative protein kinase
	No	No	No	0.881	0.617	1.672	1.056	1.142	1.274		1	13420	2	GAAGAAGAAGAAGACTCTT	100	0.078	48	1	14	14	5	putative protein kinase
	No	No	No	0.881	0.617	1.672	1.056	1.142	1.274		2	13419	2	GAAGAAGAAGAAGACACTT	100	0.078	51	1	14	14	5	putative protein kinase
	No	No	No	0.881	0.617	1.672	1.056	1.142	1.274		1	13420	2	GAAGAAGAAGAAGACTCTT	100	0.078	51	1	14	14	5	putative protein kinase
	No	No	No	0.881	0.617	1.672	1.056	1.142	1.274		2	13419	2	GAAGAAGAAGAAGACACTT	100	0.078	54	1	14	14	5	putative protein kinase
	No	No	No	0.881	0.617	1.672	1.056	1.142	1.274		1	13420	2	GAAGAAGAAGAAGACTCTT	100	0.078	54	1	14	14	5	putative protein kinase
	No	No	No	0.881	0.617	1.672	1.056	1.142	1.274		2	13419	2	GAAGAAGAAGAAGACACTT	100	0.078	57	1	14	14	5	putative protein kinase
	No	No	No	0.881	0.617	1.672	1.056	1.142	1.274		1	13420	2	GAAGAAGAAGAAGACTCTT	100	0.078	57	1	14	14	5	putative protein kinase
	No	No	No	0.881	0.617	1.672	1.056	1.142	1.274		2	13419	2	GAAGAAGAAGAAGACACTT	100	0.078	60	1	14	14	5	putative protein kinase
	No	No	No	0.881	0.617	1.672	1.056	1.142	1.274		1	13420	2	GAAGAAGAAGAAGACTCTT	100	0.078	60	1	14	14	5	putative protein kinase
AT3G11720.1	No	No	No	1.061	1.412	4.526	2.333	5.55	6.465		2	13419	2	GAAGAAGAAGAAGACACTT	100	0.078	1310	1	14	14	5	unknown protein
	No	No	No	1.061	1.412	4.526	2.333	5.55	6.465		1	13420	2	GAAGAAGAAGAAGACTCTT	100	0.078	1310	1	14	14	5	unknown protein
	No	No	No	1.061	1.412	4.526	2.333	5.55	6.465		2	13419	2	GAAGAAGAAGAAGACACTT	100	0.078	1313	1	14	14	5	unknown protein
	No	No	No	1.061	1.412	4.526	2.333	5.55	6.465		1	13420	2	GAAGAAGAAGAAGACTCTT	100	0.078	1313	1	14	14	5	unknown protein
	No	No	No	1.061	1.412	4.526	2.333	5.55	6.465		2	13419	2	GAAGAAGAAGAAGACACTT	100	0.078	1316	1	14	14	5	unknown protein
	No	No	No	1.061	1.412	4.526	2.333	5.55	6.465		1	13420	2	GAAGAAGAAGAAGACTCTT	100	0.078	1316	1	14	14	5	unknown protein
	No	No	No	1.061	1.412	4.526	2.333	5.55	6.465		2	13419	2	GAAGAAGAAGAAGACACTT	100	0.078	1319	1	14	14	5	unknown protein
	No	No	No	1.061	1.412	4.526	2.333	5.55	6.465		1	13420	2	GAAGAAGAAGAAGACTCTT	100	0.078	1319	1	14	14	5	unknown protein
	No	No	No	1.061	1.412	4.526	2.333	5.55	6.465		2	13419	2	GAAGAAGAAGAAGACACTT	100	0.078	1322	1	14	14	5	unknown protein
	No	No	No	1.061	1.412	4.526	2.333	5.55	6.465		1	13420	2	GAAGAAGAAGAAGACTCTT	100	0.078	1322	1	14	14	5	unknown protein
	No	No	No	1.061	1.412	4.526	2.333	5.55	6.465		2	13419	2	GAAGAAGAAGAAGACACTT	100	0.078	1325	1	14	14	5	unknown protein
	No	No	No	1.061	1.412	4.526	2.333	5.55	6.465		1	13420	2	GAAGAAGAAGAAGACTCTT	100	0.078	1325	1	14	14	5	unknown protein
AT3G11720.2	No	No	No	1.061	1.412	4.526	2.333	5.55	6.465		2	13419	2	GAAGAAGAAGAAGACACTT	100	0.078	1359	1	14	14	5	unknown protein
	No	No	No	1.061	1.412	4.526	2.333	5.55	6.465		1	13420	2	GAAGAAGAAGAAGACTCTT	100	0.078	1359	1	14	14	5	unknown protein
	No	No	No	1.061	1.412	4.526	2.333	5.55	6.465		2	13419	2	GAAGAAGAAGAAGACACTT	100	0.078	1362	1	14	14	5	unknown protein
	No	No	No	1.061	1.412	4.526	2.333	5.55	6.465		1	13420	2	GAAGAAGAAGAAGACTCTT	100	0.078	1362	1	14	14	5	unknown protein
	No	No	No	1.061	1.412	4.526	2.333	5.55	6.465		2	13419	2	GAAGAAGAAGAAGACACTT	100	0.078	1365	1	14	14	5	unknown protein
	No	No	No	1.061	1.412	4.526	2.333	5.55	6.465		1	13420	2	GAAGAAGAAGAAGACTCTT	100	0.078	1365	1	14	14	5	unknown protein
	No	No	No	1.061	1.412	4.526	2.333	5.55	6.465		2	13419	2	GAAGAAGAAGAAGACACTT	100	0.078	1368	1	14	14	5	unknown protein
	No	No	No	1.061	1.412	4.526	2.333	5.55	6.465		1	13420	2	GAAGAAGAAGAAGACTCTT	100	0.078	1368	1	14	14	5	unknown protein
	No	No	No	1.061	1.412	4.526	2.333	5.55	6.465		2	13419	2	GAAGAAGAAGAAGACACTT	100	0.078	1371	1	14	14	5	unknown protein
	No	No	No	1.061	1.412	4.526	2.333	5.55	6.465		1	13420	2	GAAGAAGAAGAAGACTCTT	100	0.078	1371	1	14	14	5	unknown protein
	No	No	No	1.061	1.412	4.526	2.333	5.55	6.465		2	13419	2	GAAGAAGAAGAAGACACTT	100	0.078	1374	1	14	14	5	unknown protein
	No	No	No	1.061	1.412	4.526	2.333	5.55	6.465		1	13420	2	GAAGAAGAAGAAGACTCTT	100	0.078	1374	1	14	14	5	unknown protein
AT1G30330.1	Yes	No	No	1.382	1.94	1.714	1.679	2.304	1.87		1	5344	1	CACAGATCTCGAGCTACCCAT	100	0.006	333	1	16	16	3	putative protein
	Yes	No	No	1.382	1.94	1.714	1.679	2.304	1.87		9	11228	1	CTCTCCTGCAGTAGATTCGTC	100	7e-06	1801	1	21	21	0	putative protein
	Yes	No	No	1.382	1.94	1.714	1.679	2.304	1.87		1	39236	1	TGCTCCAATACGGATTGAGTG	100	7e-06	2793	1	21	21	0	putative protein
	Yes	No	No	1.382	1.94	1.714	1.679	2.304	1.87		13	873	2	AAGCTGCCAGCATGATCTA	94.4444	0.078	3295	1	17	18	2	putative protein
	Yes	No	No	1.382	1.94	1.714	1.679	2.304	1.87		17	46569	1	TTAAGCTGCCAGCATGATCT	94.4444	0.089	3295	3	17	18	2.5	putative protein
	Yes	No	No	1.382	1.94	1.714	1.679	2.304	1.87		7845	34690	3	TGAAGCTGCCAGCATGATCT	94.4444	0.089	3295	3	17	18	3	putative protein
	Yes	No	No	1.382	1.94	1.714	1.679	2.304	1.87		3	13485	1	GAAGCTGCCAGCATGATCTG	94.4444	0.089	3295	2	17	18	3	putative protein
	Yes	No	No	1.382	1.94	1.714	1.679	2.304	1.87		1519	13483	2	GAAGCTGCCAGCATGATCTA	94.4444	0.089	3295	2	17	18	3	putative protein
	Yes	No	No	1.382	1.94	1.714	1.679	2.304	1.87		54	13482	3	GAAGCTGCCAGCATGATCT	94.4444	0.078	3295	2	17	18	2	putative protein
	Yes	No	No	1.382	1.94	1.714	1.679	2.304	1.87		1	874	1	AAGCTGCCAGCATGATCTG	94.4444	0.078	3295	1	17	18	2	putative protein
	Yes	No	No	1.382	1.94	1.714	1.679	2.304	1.87		1	4776	1	CAAGCTGCCAGCCTGATCTA	100	9e-05	3296	1	19	19	1	putative protein
AT2G03240.1	No	No	No	1.78883	0.905509	0.680216	1.12485	1.04915	1.09874		1	13759	1	GACGATGATGATGATGACA	100	0.078	145	4	14	14	3	unknown protein
	No	No	No	1.78883	0.905509	0.680216	1.12485	1.04915	1.09874		5	13760	2	GACGATGATGATGATGAGC	100	0.02	145	4	15	15	2	unknown protein
	No	No	No	1.78883	0.905509	0.680216	1.12485	1.04915	1.09874		1	3079	472	ATGATGATGATGATGATGATGA	100	0.007	147	1	16	16	3.5	unknown protein
	No	No	No	1.78883	0.905509	0.680216	1.12485	1.04915	1.09874		9	14254	8	GATGATGATGATGATGATCTT	100	0.002	148	1	17	17	3.5	unknown protein
	No	No	No	1.78883	0.905509	0.680216	1.12485	1.04915	1.09874		1	3079	472	ATGATGATGATGATGATGATGA	100	0.0005	149	2	18	18	2	unknown protein
	No	No	No	1.78883	0.905509	0.680216	1.12485	1.04915	1.09874		1	37225	4	TGATGATGATGATGATGAAGAAG	100	0.0005	149	1	18	18	3	unknown protein
	No	No	No	1.78883	0.905509	0.680216	1.12485	1.04915	1.09874		1	14256	8	GATGATGATGATGATGATGATGTT	100	0.0005	149	3	18	18	4	unknown protein
	No	No	No	1.78883	0.905509	0.680216	1.12485	1.04915	1.09874		6	14255	369	GATGATGATGATGATGATGATGAT	100	0.0005	149	3	18	18	3	unknown protein
	No	No	No	1.78883	0.905509	0.680216	1.12485	1.04915	1.09874		9	14254	8	GATGATGATGATGATGATCTT	100	0.006	149	3	16	16	4.5	unknown protein
	No	No	No	1.78883	0.905509	0.680216	1.12485	1.04915	1.09874		1	45039	3	TGTGATGATGATGATGATGATGA	100	0.0001	150	2	19	19	2	unknown protein
	No	No	No	1.78883	0.905509	0.680216	1.12485	1.04915	1.09874		8	15897	1	GTGATGTTGAATGGTAACAT	100	0.023	1686	3	15	15	3	unknown protein
AT2G33860.1	No	Yes	No	1.429	1.105	1.603	1.379	1.173	1.479		7	33918	1	TCTTGACCTTGTAAGACCCCA	94.7368	0.025	1693	1	18	19	2.5	auxin response transcription factor 3 ETTIN/ARF3
	No	Yes	No	1.429	1.105	1.603	1.379	1.173	1.479		7	49852	1	TTCTTGACCTTGTAAGACCCC	95	0.006	1694	1	19	20	1.5	auxin response transcription factor 3 ETTIN/ARF3
	No	Yes	No	1.429	1.105	1.603	1.379	1.173	1.479		7	49853	1	TTCTTGACCTTGTAAGACCCCA	95	0.007	1694	1	19	20	2.5	auxin response transcription factor 3 ETTIN/ARF3
	No	Yes	No	1.429	1.105	1.603	1.379	1.173	1.479		1	55011	1	TTTCTTGACCTTGTAAGACCC	95.2381	0.002	1695	1	20	21	0.5	auxin response transcription factor 3 ETTIN/ARF3
	No	Yes	No	1.429	1.105	1.603	1.379	1.173	1.479		4	55012	1	TTTCTTGACCTTGTAAGACCCC	95.2381	0.002	1695	1	20	21	1.5	auxin response transcription factor 3 ETTIN/ARF3
	No	Yes	No	1.429	1.105	1.603	1.379	1.173	1.479		7	49852	1	TTCTTGACCTTGTAAGACCCC	94.7368	0.025	1814	1	18	19	2.5	auxin response transcription factor 3 ETTIN/ARF3
	No	Yes	No	1.429	1.105	1.603	1.379	1.173	1.479		7	49853	1	TTCTTGACCTTGTAAGACCCCA	94.7368	0.028	1814	1	18	19	2.5	auxin response transcription factor 3 ETTIN/ARF3
	No	Yes	No	1.429	1.105	1.603	1.379	1.173	1.479		1	55011	1	TTTCTTGACCTTGTAAGACCC	95	0.006	1815	1	19	20	1.5	auxin response transcription factor 3 ETTIN/ARF3
	No	Yes	No	1.429	1.105	1.603	1.379	1.173	1.479		4	55012	1	TTTCTTGACCTTGTAAGACCCC	95	0.007	1815	1	19	20	2.5	auxin response transcription factor 3 ETTIN/ARF3
	No	Yes	No	1.429	1.105	1.603	1.379	1.173	1.479		1	42435	1	TGGGGGGAGGATACGTGTACT	100	7e-06	1922	1	21	21	0	auxin response transcription factor 3 ETTIN/ARF3
	No	Yes	No	1.429	1.105	1.603	1.379	1.173	1.479		1	42708	1	TGGGTGATGATGATACGGTGT	100	0.025	1940	2	15	15	4.5	auxin response transcription factor 3 ETTIN/ARF3
AT3G52800.1	No	No	No	1.607	1.074	0.667	1.116	0.49	0.612		2	13419	2	GAAGAAGAAGAAGACACTT	100	0.078	117	1	14	14	5	zinc finger like protein
	No	No	No	1.607	1.074	0.667	1.116	0.49	0.612		1	13420	2	GAAGAAGAAGAAGACTCTT	100	0.078	117	1	14	14	5	zinc finger like protein
	No	No	No	1.607	1.074	0.667	1.116	0.49	0.612		2	13419	2	GAAGAAGAAGAAGACACTT	100	0.078	120	1	14	14	5	zinc finger like protein
	No	No	No	1.607	1.074	0.667	1.116	0.49	0.612		1	13420	2	GAAGAAGAAGAAGACTCTT	100	0.078	120	1	14	14	5	zinc finger like protein
	No	No	No	1.607	1.074	0.667	1.116	0.49	0.612		2	13419	2	GAAGAAGAAGAAGACACTT	100	0.078	187	1	14	14	4	zinc finger like protein
	No	No	No	1.607	1.074	0.667	1.116	0.49	0.612		1	13420	2	GAAGAAGAAGAAGACTCTT	100	0.078	187	1	14	14	3	zinc finger like protein
	No	No	No	1.607	1.074	0.667	1.116	0.49	0.612		2	13419	2	GAAGAAGAAGAAGACACTT	100	0.078	190	1	14	14	3	zinc finger like protein
	No	No	No	1.607	1.074	0.667	1.116	0.49	0.612		1	13420	2	GAAGAAGAAGAAGACTCTT	100	0.078	190	1	14	14	3	zinc finger like protein
	No	No	No	1.607	1.074	0.667	1.116	0.49	0.612		2	13419	2	GAAGAAGAAGAAGACACTT	100	0.078	193	1	14	14	5	zinc finger like protein
	No	No	No	1.607	1.074	0.667	1.116	0.49	0.612		1	13420	2	GAAGAAGAAGAAGACTCTT	100	0.078	193	1	14	14	5	zinc finger like protein
	No	No	No	1.607	1.074	0.667	1.116	0.49	0.612		1	38835	1	TGCGATGATGATGACGGTT	100	0.078	456	3	14	14	3	zinc finger like protein
AT1G26910.1	No	No	No	1.018	1.565	1.291	1.291	1.352	0.99		2	13419	2	GAAGAAGAAGAAGACACTT	100	0.078	16	1	14	14	5	putative 60s ribosomal protein L10
	No	No	No	1.018	1.565	1.291	1.291	1.352	0.99		1	13420	2	GAAGAAGAAGAAGACTCTT	100	0.078	16	1	14	14	5	putative 60s ribosomal protein L10
	No	No	No	1.018	1.565	1.291	1.291	1.352	0.99		2	13419	2	GAAGAAGAAGAAGACACTT	100	0.078	19	1	14	14	5	putative 60s ribosomal protein L10
	No	No	No	1.018	1.565	1.291	1.291	1.352	0.99		1	13420	2	GAAGAAGAAGAAGACTCTT	100	0.078	19	1	14	14	5	putative 60s ribosomal protein L10
	No	No	No	1.018	1.565	1.291	1.291	1.352	0.99		2	13419	2	GAAGAAGAAGAAGACACTT	100	0.078	22	1	14	14	5	putative 60s ribosomal protein L10
	No	No	No	1.018	1.565	1.291	1.291	1.352	0.99		1	13420	2	GAAGAAGAAGAAGACTCTT	100	0.078	22	1	14	14	5	putative 60s ribosomal protein L10
	No	No	No	1.018	1.565	1.291	1.291	1.352	0.99		2	13419	2	GAAGAAGAAGAAGACACTT	100	0.078	25	1	14	14	5	putative 60s ribosomal protein L10
	No	No	No	1.018	1.565	1.291	1.291	1.352	0.99		1	13420	2	GAAGAAGAAGAAGACTCTT	100	0.078	25	1	14	14	5	putative 60s ribosomal protein L10
	No	No	No	1.018	1.565	1.291	1.291	1.352	0.99		2	13419	2	GAAGAAGAAGAAGACACTT	100	0.078	28	1	14	14	5	putative 60s ribosomal protein L10
	No	No	No	1.018	1.565	1.291	1.291	1.352	0.99		1	13420	2	GAAGAAGAAGAAGACTCTT	100	0.078	28	1	14	14	5	putative 60s ribosomal protein L10
AT1G30330.2	Yes	No	No	1.382	1.94	1.714	1.679	2.304	1.87		9	11228	1	CTCTCCTGCAGTAGATTCGTC	100	7e-06	1044	1	21	21	0	putative protein
	Yes	No	No	1.382	1.94	1.714	1.679	2.304	1.87		1	39236	1	TGCTCCAATACGGATTGAGTG	100	7e-06	2036	1	21	21	0	putative protein
	Yes	No	No	1.382	1.94	1.714	1.679	2.304	1.87		13	873	2	AAGCTGCCAGCATGATCTA	94.4444	0.078	2538	1	17	18	2	putative protein
	Yes	No	No	1.382	1.94	1.714	1.679	2.304	1.87		17	46569	1	TTAAGCTGCCAGCATGATCT	94.4444	0.089	2538	3	17	18	2.5	putative protein
	Yes	No	No	1.382	1.94	1.714	1.679	2.304	1.87		7845	34690	3	TGAAGCTGCCAGCATGATCT	94.4444	0.089	2538	3	17	18	3	putative protein
	Yes	No	No	1.382	1.94	1.714	1.679	2.304	1.87		3	13485	1	GAAGCTGCCAGCATGATCTG	94.4444	0.089	2538	2	17	18	3	putative protein
	Yes	No	No	1.382	1.94	1.714	1.679	2.304	1.87		1519	13483	2	GAAGCTGCCAGCATGATCTA	94.4444	0.089	2538	2	17	18	3	putative protein
	Yes	No	No	1.382	1.94	1.714	1.679	2.304	1.87		54	13482	3	GAAGCTGCCAGCATGATCT	94.4444	0.078	2538	2	17	18	2	putative protein
	Yes	No	No	1.382	1.94	1.714	1.679	2.304	1.87		1	874	1	AAGCTGCCAGCATGATCTG	94.4444	0.078	2538	1	17	18	2	putative protein
	Yes	No	No	1.382	1.94	1.714	1.679	2.304	1.87		1	4776	1	CAAGCTGCCAGCCTGATCTA	100	9e-05	2539	1	19	19	1	putative protein
AT1G66090.1	No	No	No	1.826	2.045	0.497	1.456	0.642	0.686		2	13419	2	GAAGAAGAAGAAGACACTT	100	0.078	104	1	14	14	5	unknown protein
	No	No	No	1.826	2.045	0.497	1.456	0.642	0.686		1	13420	2	GAAGAAGAAGAAGACTCTT	100	0.078	104	1	14	14	5	unknown protein
	No	No	No	1.826	2.045	0.497	1.456	0.642	0.686		1	37225	4	TGATGATGATGATGATGAAGAAG	94.7368	0.028	113	5	18	19	3	unknown protein
	No	No	No	1.826	2.045	0.497	1.456	0.642	0.686		1	34620	1	TGAAGATGATGATGAAGTT	100	0.005	116	2	16	16	3	unknown protein
	No	No	No	1.826	2.045	0.497	1.456	0.642	0.686		3	13421	1	GAAGAAGAAGATGATGTTGAT	100	0.025	121	2	15	15	2.5	unknown protein
	No	No	No	1.826	2.045	0.497	1.456	0.642	0.686		3	354	1	AAAGAAGAAGATGATGAGCGT	100	0.002	122	1	17	17	3.5	unknown protein
	No	No	No	1.826	2.045	0.497	1.456	0.642	0.686		3	39171	1	TGCTAGAGAGTAGGCTTTGT	100	0.089	814	1	14	14	2	unknown protein
	No	No	No	1.826	2.045	0.497	1.456	0.642	0.686		1	1763	2	ACTTCCAGGACCAAACCACGT	94.7368	0.025	1071	1	18	19	2	unknown protein
	No	No	No	1.826	2.045	0.497	1.456	0.642	0.686		12	20691	2	TACTTCCAGGACCAAACCACG	95	0.006	1072	1	19	20	2	unknown protein
	No	No	No	1.826	2.045	0.497	1.456	0.642	0.686		26	20692	2	TACTTCCAGGACCAAACCACGT	95	0.007	1072	1	19	20	2	unknown protein
AT1G04310.1	No	No	No	2.253	1.42	0.779	1.484	0.38	0.231		2	13419	2	GAAGAAGAAGAAGACACTT	100	0.078	109	1	14	14	3.5	putative ethylene receptor ERS2
	No	No	No	2.253	1.42	0.779	1.484	0.38	0.231		1	13420	2	GAAGAAGAAGAAGACTCTT	100	0.078	109	1	14	14	3.5	putative ethylene receptor ERS2
	No	No	No	2.253	1.42	0.779	1.484	0.38	0.231		2	13419	2	GAAGAAGAAGAAGACACTT	100	0.078	112	1	14	14	5	putative ethylene receptor ERS2
	No	No	No	2.253	1.42	0.779	1.484	0.38	0.231		1	13420	2	GAAGAAGAAGAAGACTCTT	100	0.078	112	1	14	14	5	putative ethylene receptor ERS2
	No	No	No	2.253	1.42	0.779	1.484	0.38	0.231		2	13419	2	GAAGAAGAAGAAGACACTT	100	0.005	225	1	16	16	2.5	putative ethylene receptor ERS2
	No	No	No	2.253	1.42	0.779	1.484	0.38	0.231		1	13420	2	GAAGAAGAAGAAGACTCTT	100	0.02	225	1	15	15	3.5	putative ethylene receptor ERS2
	No	No	No	2.253	1.42	0.779	1.484	0.38	0.231		2	13419	2	GAAGAAGAAGAAGACACTT	100	0.078	228	1	14	14	4.5	putative ethylene receptor ERS2
	No	No	No	2.253	1.42	0.779	1.484	0.38	0.231		1	13420	2	GAAGAAGAAGAAGACTCTT	100	0.078	228	1	14	14	4.5	putative ethylene receptor ERS2
	No	No	No	2.253	1.42	0.779	1.484	0.38	0.231		1	15818	1	GTCTTCAAGAATCACATAAG	100	0.089	1241	2	14	14	6	putative ethylene receptor ERS2
AT4G33300.1	No	No	No	1.259	1.912	0.865	1.345	0.637	0.463		11	14876	4	GGAGGTGGTGGTGGTGGTGGT	100	0.006	127	4	16	16	2.5	putative protein
	No	No	No	1.259	1.912	0.865	1.345	0.637	0.463		1	15103	1	GGCGGTGGTGGTGGTGGAGGT	100	0.002	130	1	17	17	2.5	putative protein
	No	No	No	1.259	1.912	0.865	1.345	0.637	0.463		1	1352	1	ACAGAAGAGAGAGAGCACT	100	0.078	1383	1	14	14	3	putative protein
	No	No	No	1.259	1.912	0.865	1.345	0.637	0.463		1	13614	8	GACAGAAGAGAGAGAGCAC	100	0.02	1384	1	15	15	3	putative protein
	No	No	No	1.259	1.912	0.865	1.345	0.637	0.463		14	50257	5	TTGACAGAAGAGAGAGAGCAC	100	0.025	1384	3	15	15	5	putative protein
	No	No	No	1.259	1.912	0.865	1.345	0.637	0.463		2	35238	4	TGACAGAAGAGAGAGAGCACA	100	0.025	1384	2	15	15	5	putative protein
	No	No	No	1.259	1.912	0.865	1.345	0.637	0.463		12	35237	8	TGACAGAAGAGAGAGAGCAC	100	0.023	1384	2	15	15	4	putative protein
	No	No	No	1.259	1.912	0.865	1.345	0.637	0.463		1	13615	4	GACAGAAGAGAGAGAGCACA	100	0.023	1384	1	15	15	4	putative protein
	No	No	No	1.259	1.912	0.865	1.345	0.637	0.463		1	270	1	AAAATGTTGATGAGAAGTAAT	100	0.025	1705	2	15	15	6	putative protein
AT4G33300.2	No	No	No	1.259	1.912	0.865	1.345	0.637	0.463		11	14876	4	GGAGGTGGTGGTGGTGGTGGT	100	0.006	127	4	16	16	2.5	putative protein
	No	No	No	1.259	1.912	0.865	1.345	0.637	0.463		1	15103	1	GGCGGTGGTGGTGGTGGAGGT	100	0.002	130	1	17	17	2.5	putative protein
	No	No	No	1.259	1.912	0.865	1.345	0.637	0.463		1	1352	1	ACAGAAGAGAGAGAGCACT	100	0.078	1383	1	14	14	3	putative protein
	No	No	No	1.259	1.912	0.865	1.345	0.637	0.463		1	13614	8	GACAGAAGAGAGAGAGCAC	100	0.02	1384	1	15	15	3	putative protein
	No	No	No	1.259	1.912	0.865	1.345	0.637	0.463		14	50257	5	TTGACAGAAGAGAGAGAGCAC	100	0.025	1384	3	15	15	5	putative protein
	No	No	No	1.259	1.912	0.865	1.345	0.637	0.463		2	35238	4	TGACAGAAGAGAGAGAGCACA	100	0.025	1384	2	15	15	5	putative protein
	No	No	No	1.259	1.912	0.865	1.345	0.637	0.463		12	35237	8	TGACAGAAGAGAGAGAGCAC	100	0.023	1384	2	15	15	4	putative protein
	No	No	No	1.259	1.912	0.865	1.345	0.637	0.463		1	13615	4	GACAGAAGAGAGAGAGCACA	100	0.023	1384	1	15	15	4	putative protein
	No	No	No	1.259	1.912	0.865	1.345	0.637	0.463		1	270	1	AAAATGTTGATGAGAAGTAAT	100	0.025	1705	2	15	15	6	putative protein
AT5G24030.1	No	No	No	2.189	1.465	1.193	1.616	0.811	0.955		1	13759	1	GACGATGATGATGATGACA	100	0.078	652	4	14	14	3	unknown protein
	No	No	No	2.189	1.465	1.193	1.616	0.811	0.955		1	36323	13	TGAGGATGATGATGATGATGA	100	0.025	652	5	15	15	1.5	unknown protein
	No	No	No	2.189	1.465	1.193	1.616	0.811	0.955		9	14254	8	GATGATGATGATGATGATCTT	100	0.025	652	1	15	15	2	unknown protein
	No	No	No	2.189	1.465	1.193	1.616	0.811	0.955		9	14254	8	GATGATGATGATGATGATCTT	100	0.025	652	4	15	15	3	unknown protein
	No	No	No	2.189	1.465	1.193	1.616	0.811	0.955		5	13760	2	GACGATGATGATGATGAGC	100	0.078	652	4	14	14	3	unknown protein
	No	No	No	2.189	1.465	1.193	1.616	0.811	0.955		1	34620	1	TGAAGATGATGATGAAGTT	100	0.02	656	1	15	15	2	unknown protein
	No	No	No	2.189	1.465	1.193	1.616	0.811	0.955		1	3079	472	ATGATGATGATGATGATGATGA	95	0.007	657	1	19	20	2	unknown protein
	No	No	No	2.189	1.465	1.193	1.616	0.811	0.955		6	14255	369	GATGATGATGATGATGATGATGAT	95.2381	0.002	658	1	20	21	2	unknown protein
	No	No	No	2.189	1.465	1.193	1.616	0.811	0.955		1	14256	8	GATGATGATGATGATGATGATGTT	95.2381	0.002	658	1	20	21	3	unknown protein
AT3G60680.1	No	No	No	1.252	1.096	1.526	1.291	0.953	0.981		2	13419	2	GAAGAAGAAGAAGACACTT	100	0.078	255	1	14	14	3.5	unknown protein
	No	No	No	1.252	1.096	1.526	1.291	0.953	0.981		1	13420	2	GAAGAAGAAGAAGACTCTT	100	0.078	255	1	14	14	4.5	unknown protein
	No	No	No	1.252	1.096	1.526	1.291	0.953	0.981		2	13419	2	GAAGAAGAAGAAGACACTT	100	0.078	258	1	14	14	5	unknown protein
	No	No	No	1.252	1.096	1.526	1.291	0.953	0.981		1	13420	2	GAAGAAGAAGAAGACTCTT	100	0.078	258	1	14	14	5	unknown protein
	No	No	No	1.252	1.096	1.526	1.291	0.953	0.981		2	13419	2	GAAGAAGAAGAAGACACTT	100	0.078	261	1	14	14	5	unknown protein
	No	No	No	1.252	1.096	1.526	1.291	0.953	0.981		1	13420	2	GAAGAAGAAGAAGACTCTT	100	0.078	261	1	14	14	5	unknown protein
	No	No	No	1.252	1.096	1.526	1.291	0.953	0.981		2	13419	2	GAAGAAGAAGAAGACACTT	100	0.078	264	1	14	14	5	unknown protein
	No	No	No	1.252	1.096	1.526	1.291	0.953	0.981		1	13420	2	GAAGAAGAAGAAGACTCTT	100	0.078	264	1	14	14	5	unknown protein
	No	No	No	1.252	1.096	1.526	1.291	0.953	0.981		1	33896	1	TCTTCGTGAGCTGCCGACCTC	100	0.025	1865	1	15	15	2.5	unknown protein
AT5G24200.1	No	No	No	1.16	2.141	0.616	1.306	0.835	1.031		1	19693	1	TACCAATGACGCTCGGTGGTAC	100	2e-06	281	1	22	22	0	putative protein
	No	No	No	1.16	2.141	0.616	1.306	0.835	1.031		2	18780	1	TAATGCGTCCCTAAGTTGTTGGT	100	5e-07	413	1	23	23	0	putative protein
	No	No	No	1.16	2.141	0.616	1.306	0.835	1.031		1	40594	1	TGGAGGTACTATCGAGTTGGGA	100	2e-06	488	1	22	22	0	putative protein
	No	No	No	1.16	2.141	0.616	1.306	0.835	1.031		1	40595	1	TGGAGGTACTATCGAGTTGGGAGT	100	1e-07	488	1	24	24	0	putative protein
	No	No	No	1.16	2.141	0.616	1.306	0.835	1.031		1	17535	1	TAACGTGGAGGTACTATCGAGT	100	2e-06	493	1	22	22	0	putative protein
	No	No	No	1.16	2.141	0.616	1.306	0.835	1.031		2	42234	1	TGGGCTTAAGATCGTTCCACGT	100	2e-06	527	1	22	22	0	putative protein
	No	No	No	1.16	2.141	0.616	1.306	0.835	1.031		1	2672	1	ATAGTTTGTGGGCTTAAGATC	100	7e-06	535	1	21	21	0	putative protein
	No	No	No	1.16	2.141	0.616	1.306	0.835	1.031		9	26051	1	TATGTGGCCACAAAATATTGCA	100	2e-06	640	1	22	22	0	putative protein
	No	No	No	1.16	2.141	0.616	1.306	0.835	1.031		1	41017	1	TGGATTGAAGATGTAAGCCTCGAC	100	1e-07	755	1	24	24	0	putative protein
AT1G48410.2	Yes	No	No	1.984	0.863	2.228	1.692	0.674	2.001		1	39168	1	TGCTAGAAGAAGGTATAGGCT	100	7e-06	690	1	21	21	0	Argonaute protein AGO1
	Yes	No	No	1.984	0.863	2.228	1.692	0.674	2.001		5	6229	1	CAGCAAAGAAATGGTTAGCC	100	2e-05	771	1	20	20	0	Argonaute protein AGO1
	Yes	No	No	1.984	0.863	2.228	1.692	0.674	2.001		1	28240	1	TCAGCAAAGAAATGGTTAGCC	100	7e-06	772	1	21	21	0	Argonaute protein AGO1
	Yes	No	No	1.984	0.863	2.228	1.692	0.674	2.001		2	44202	1	TGTAGGACGAATGCTTTGGTA	100	7e-06	1277	1	21	21	0	Argonaute protein AGO1
	Yes	No	No	1.984	0.863	2.228	1.692	0.674	2.001		13	6596	1	CAGGTAACCTTCAGCAAAGCA	100	7e-06	1738	1	21	21	0	Argonaute protein AGO1
	Yes	No	No	1.984	0.863	2.228	1.692	0.674	2.001		16	26870	1	TCAACAGAAGCCAGAGAAGTA	100	7e-06	1858	1	21	21	0	Argonaute protein AGO1
	Yes	No	No	1.984	0.863	2.228	1.692	0.674	2.001		3	40523	1	TGGAGGAGGCAGTATACGAGC	100	7e-06	1880	1	21	21	0	Argonaute protein AGO1
	Yes	No	No	1.984	0.863	2.228	1.692	0.674	2.001		2	28543	1	TCAGGGCGAGCACTGACTGGT	100	7e-06	2125	1	21	21	0	Argonaute protein AGO1
AT1G48410.1	Yes	No	No	1.984	0.863	2.228	1.692	0.674	2.001		1	39168	1	TGCTAGAAGAAGGTATAGGCT	100	7e-06	690	1	21	21	0	Argonaute protein AGO1
	Yes	No	No	1.984	0.863	2.228	1.692	0.674	2.001		5	6229	1	CAGCAAAGAAATGGTTAGCC	100	2e-05	771	1	20	20	0	Argonaute protein AGO1
	Yes	No	No	1.984	0.863	2.228	1.692	0.674	2.001		1	28240	1	TCAGCAAAGAAATGGTTAGCC	100	7e-06	772	1	21	21	0	Argonaute protein AGO1
	Yes	No	No	1.984	0.863	2.228	1.692	0.674	2.001		2	44202	1	TGTAGGACGAATGCTTTGGTA	100	7e-06	1271	1	21	21	0	Argonaute protein AGO1
	Yes	No	No	1.984	0.863	2.228	1.692	0.674	2.001		13	6596	1	CAGGTAACCTTCAGCAAAGCA	100	7e-06	1732	1	21	21	0	Argonaute protein AGO1
	Yes	No	No	1.984	0.863	2.228	1.692	0.674	2.001		16	26870	1	TCAACAGAAGCCAGAGAAGTA	100	7e-06	1852	1	21	21	0	Argonaute protein AGO1
	Yes	No	No	1.984	0.863	2.228	1.692	0.674	2.001		3	40523	1	TGGAGGAGGCAGTATACGAGC	100	7e-06	1874	1	21	21	0	Argonaute protein AGO1
	Yes	No	No	1.984	0.863	2.228	1.692	0.674	2.001		2	28543	1	TCAGGGCGAGCACTGACTGGT	100	7e-06	2119	1	21	21	0	Argonaute protein AGO1
AT5G13180.1	No	No	No	1.393	2.361	1.189	1.648	0.935	0.663		2	13419	2	GAAGAAGAAGAAGACACTT	100	0.078	29	1	14	14	3	NAM-like protein
	No	No	No	1.393	2.361	1.189	1.648	0.935	0.663		1	13420	2	GAAGAAGAAGAAGACTCTT	100	0.078	29	1	14	14	4	NAM-like protein
	No	No	No	1.393	2.361	1.189	1.648	0.935	0.663		2	13419	2	GAAGAAGAAGAAGACACTT	100	0.078	32	1	14	14	5	NAM-like protein
	No	No	No	1.393	2.361	1.189	1.648	0.935	0.663		1	13420	2	GAAGAAGAAGAAGACTCTT	100	0.078	32	1	14	14	5	NAM-like protein
	No	No	No	1.393	2.361	1.189	1.648	0.935	0.663		2	13419	2	GAAGAAGAAGAAGACACTT	100	0.078	35	1	14	14	5	NAM-like protein
	No	No	No	1.393	2.361	1.189	1.648	0.935	0.663		1	13420	2	GAAGAAGAAGAAGACTCTT	100	0.078	35	1	14	14	5	NAM-like protein
	No	No	No	1.393	2.361	1.189	1.648	0.935	0.663		1	341	1	AAAGAAACAGAGAGGAAGAT	100	0.023	45	5	15	15	2.5	NAM-like protein
	No	No	No	1.393	2.361	1.189	1.648	0.935	0.663		6	494	1	AAAGGAGAAGAACAAAGTTGCT	100	0.007	193	1	16	16	2.5	NAM-like protein
AT2G31070.1	Yes	No	No	0.586	0.664	1.801	1.017	0.956	0.714		1	51213	1	TTGATGTTCTGATGAGATCCT	100	0.006	1236	1	16	16	5	unknown protein
	Yes	No	No	0.586	0.664	1.801	1.017	0.956	0.714		6	14255	369	GATGATGATGATGATGATGATGAT	91.6667	0.008	1306	1	22	24	2	unknown protein
	Yes	No	No	0.586	0.664	1.801	1.017	0.956	0.714		1	51111	1	TTGATGATGATGATGGTTTGA	100	0.002	1308	1	17	17	3	unknown protein
	Yes	No	No	0.586	0.664	1.801	1.017	0.956	0.714		1	7931	2	CCCGATGATGATGATGAGAC	100	0.089	1465	4	14	14	4	unknown protein
	Yes	No	No	0.586	0.664	1.801	1.017	0.956	0.714		1	3079	472	ATGATGATGATGATGATGATGA	100	0.007	1466	2	16	16	5.5	unknown protein
	Yes	No	No	0.586	0.664	1.801	1.017	0.956	0.714		1	56092	3	TTTGTGATGATGATGATGATGA	100	0.007	1466	5	16	16	4	unknown protein
	Yes	No	No	0.586	0.664	1.801	1.017	0.956	0.714		9	14254	8	GATGATGATGATGATGATCTT	100	0.002	1466	3	17	17	3.5	unknown protein
	Yes	No	No	0.586	0.664	1.801	1.017	0.956	0.714		1	20649	1	TACTGTGATGATGGAGCAATTC	94.7368	0.028	1505	1	18	19	3	unknown protein
AT4G08330.1	No	No	No	1.13	1.386	1.649	1.388	0.979	1.029		2	13419	2	GAAGAAGAAGAAGACACTT	100	0.078	265	1	14	14	4	unknown protein
	No	No	No	1.13	1.386	1.649	1.388	0.979	1.029		1	13420	2	GAAGAAGAAGAAGACTCTT	100	0.078	265	1	14	14	5	unknown protein
	No	No	No	1.13	1.386	1.649	1.388	0.979	1.029		2	13419	2	GAAGAAGAAGAAGACACTT	100	0.078	268	1	14	14	5	unknown protein
	No	No	No	1.13	1.386	1.649	1.388	0.979	1.029		1	13420	2	GAAGAAGAAGAAGACTCTT	100	0.078	268	1	14	14	5	unknown protein
	No	No	No	1.13	1.386	1.649	1.388	0.979	1.029		2	13419	2	GAAGAAGAAGAAGACACTT	100	0.078	271	1	14	14	5	unknown protein
	No	No	No	1.13	1.386	1.649	1.388	0.979	1.029		1	13420	2	GAAGAAGAAGAAGACTCTT	100	0.078	271	1	14	14	5	unknown protein
	No	No	No	1.13	1.386	1.649	1.388	0.979	1.029		2	13419	2	GAAGAAGAAGAAGACACTT	100	0.078	274	1	14	14	5	unknown protein
	No	No	No	1.13	1.386	1.649	1.388	0.979	1.029		1	13420	2	GAAGAAGAAGAAGACTCTT	100	0.078	274	1	14	14	5	unknown protein
AT1G18740.1	No	No	No	2.406	1.06	0.705	1.39	0.182	0.375		4	42709	1	TGGGTGATGATGATGATTGAT	100	0.0004	18	4	18	18	1.5	unknown protein
	No	No	No	2.406	1.06	0.705	1.39	0.182	0.375		1	21856	3	TAGATGGGAATCTCTCTGATG	100	7e-06	1960	1	21	21	0	unknown protein
	No	No	No	2.406	1.06	0.705	1.39	0.182	0.375		3	37174	2	TGATGACTAATGTCTAGATGG	100	7e-06	1974	1	21	21	0	unknown protein
	No	No	No	2.406	1.06	0.705	1.39	0.182	0.375		1	21856	3	TAGATGGGAATCTCTCTGATG	100	7e-06	2123	1	21	21	0	unknown protein
	No	No	No	2.406	1.06	0.705	1.39	0.182	0.375		3	37174	2	TGATGACTAATGTCTAGATGG	100	7e-06	2137	1	21	21	0	unknown protein
	No	No	No	2.406	1.06	0.705	1.39	0.182	0.375		1	37815	1	TGCAAGTGATGATAAAAAGA	95	0.006	2193	1	19	20	1	unknown protein
	No	No	No	2.406	1.06	0.705	1.39	0.182	0.375		1	80	1	AAAAAATCAACTCTGAGGCA	100	2e-05	2330	1	20	20	0	unknown protein
	No	No	No	2.406	1.06	0.705	1.39	0.182	0.375		1	33	1	AAAAAAATCAACTCTGAGGCA	100	7e-06	2331	1	21	21	0	unknown protein
AT5G22940.1	No	No	No	1.356	1.883	1.109	1.449	#VALUE!	0.597		3	13307	2	GAAAAAAAAAGAGTTGCAT	100	0.078	92	2	14	14	3.5	unknown protein
	No	No	No	1.356	1.883	1.109	1.449	#VALUE!	0.597		1	172	2	AAAAGAAGAAGATAAAGCA	100	0.02	384	3	15	15	3	unknown protein
	No	No	No	1.356	1.883	1.109	1.449	#VALUE!	0.597		2	16280	2	TAAAAAGAAGAAGATAAAGCA	100	0.025	384	5	15	15	4	unknown protein
	No	No	No	1.356	1.883	1.109	1.449	#VALUE!	0.597		7	353	2	AAAGAAGAAGATAAAGCAT	100	0.02	384	2	15	15	4	unknown protein
	No	No	No	1.356	1.883	1.109	1.449	#VALUE!	0.597		1	352	1	AAAGAAGAAGATAAAAGGA	100	0.078	384	2	14	14	4.5	unknown protein
	No	No	No	1.356	1.883	1.109	1.449	#VALUE!	0.597		1	173	2	AAAAGAAGAAGATAAAGCAT	100	0.023	384	3	15	15	4	unknown protein
	No	No	No	1.356	1.883	1.109	1.449	#VALUE!	0.597		2	13419	2	GAAGAAGAAGAAGACACTT	100	0.078	388	1	14	14	4	unknown protein
	No	No	No	1.356	1.883	1.109	1.449	#VALUE!	0.597		1	13420	2	GAAGAAGAAGAAGACTCTT	100	0.078	388	1	14	14	5	unknown protein
AT3G44610.1	No	No	No	1.046	0.93	1.584	1.187	1.091	2.115		2	13419	2	GAAGAAGAAGAAGACACTT	100	0.078	29	1	14	14	4	protein kinase-like protein
	No	No	No	1.046	0.93	1.584	1.187	1.091	2.115		1	13420	2	GAAGAAGAAGAAGACTCTT	100	0.078	29	1	14	14	5	protein kinase-like protein
	No	No	No	1.046	0.93	1.584	1.187	1.091	2.115		2	13419	2	GAAGAAGAAGAAGACACTT	100	0.078	32	1	14	14	5	protein kinase-like protein
	No	No	No	1.046	0.93	1.584	1.187	1.091	2.115		1	13420	2	GAAGAAGAAGAAGACTCTT	100	0.078	32	1	14	14	5	protein kinase-like protein
	No	No	No	1.046	0.93	1.584	1.187	1.091	2.115		2	13419	2	GAAGAAGAAGAAGACACTT	100	0.078	35	1	14	14	5	protein kinase-like protein
	No	No	No	1.046	0.93	1.584	1.187	1.091	2.115		1	13420	2	GAAGAAGAAGAAGACTCTT	100	0.078	35	1	14	14	5	protein kinase-like protein
	No	No	No	1.046	0.93	1.584	1.187	1.091	2.115		1	30970	3	TCGAGTGAGAGAGATGATGGT	100	0.006	266	3	16	16	4	protein kinase-like protein
AT4G16760.1	No	No	No	1.521	1.299	1.023	1.281	0.784	0.999		1	2	38	AAAAAAAAAAAAAAACCAT	100	0.005	103	1	16	16	3	unknown protein
	No	No	No	1.521	1.299	1.023	1.281	0.784	0.999		1	2	38	AAAAAAAAAAAAAAACCAT	100	0.02	104	1	15	15	2	unknown protein
	No	No	No	1.521	1.299	1.023	1.281	0.784	0.999		1	2	38	AAAAAAAAAAAAAAACCAT	100	0.02	105	1	15	15	4	unknown protein
	No	No	No	1.521	1.299	1.023	1.281	0.784	0.999		1	2	38	AAAAAAAAAAAAAAACCAT	100	0.02	106	1	15	15	2.5	unknown protein
	No	No	No	1.521	1.299	1.023	1.281	0.784	0.999		1	1776	10	AGAAAAAAAAAAAAAAAAAAT	100	0.0001	107	2	19	19	1.5	unknown protein
	No	No	No	1.521	1.299	1.023	1.281	0.784	0.999		2	13419	2	GAAGAAGAAGAAGACACTT	100	0.02	2249	1	15	15	4	unknown protein
	No	No	No	1.521	1.299	1.023	1.281	0.784	0.999		1	13420	2	GAAGAAGAAGAAGACTCTT	100	0.02	2249	1	15	15	4	unknown protein
AT2G47450.1	No	No	No	0.622	0.496	2.007	1.042	1.641	0.94		1	20777	1	TAGAAAGATTGATGCGAGACCGTA	94.7368	0.031	175	2	18	19	5	CAO chloroplast signal recognition particle chromo protein
	No	No	No	0.622	0.496	2.007	1.042	1.641	0.94		2	13419	2	GAAGAAGAAGAAGACACTT	100	0.078	198	1	14	14	5	CAO chloroplast signal recognition particle chromo protein
	No	No	No	0.622	0.496	2.007	1.042	1.641	0.94		1	13420	2	GAAGAAGAAGAAGACTCTT	100	0.078	198	1	14	14	4	CAO chloroplast signal recognition particle chromo protein
	No	No	No	0.622	0.496	2.007	1.042	1.641	0.94		2	13419	2	GAAGAAGAAGAAGACACTT	100	0.078	201	1	14	14	3	CAO chloroplast signal recognition particle chromo protein
	No	No	No	0.622	0.496	2.007	1.042	1.641	0.94		1	13420	2	GAAGAAGAAGAAGACTCTT	100	0.078	201	1	14	14	3	CAO chloroplast signal recognition particle chromo protein
	No	No	No	0.622	0.496	2.007	1.042	1.641	0.94		2	13419	2	GAAGAAGAAGAAGACACTT	100	0.078	204	1	14	14	5	CAO chloroplast signal recognition particle chromo protein
	No	No	No	0.622	0.496	2.007	1.042	1.641	0.94		1	13420	2	GAAGAAGAAGAAGACTCTT	100	0.078	204	1	14	14	5	CAO chloroplast signal recognition particle chromo protein
AT4G37200.1	No	No	No	0.949	1.008	1.584	1.18	1.067	1.559		1	30970	3	TCGAGTGAGAGAGATGATGGT	100	0.025	124	3	15	15	4.5	thiol-disulfide interchange like protein
	No	No	No	0.949	1.008	1.584	1.18	1.067	1.559		2	13419	2	GAAGAAGAAGAAGACACTT	100	0.078	379	1	14	14	4	thiol-disulfide interchange like protein
	No	No	No	0.949	1.008	1.584	1.18	1.067	1.559		1	13420	2	GAAGAAGAAGAAGACTCTT	100	0.078	379	1	14	14	3	thiol-disulfide interchange like protein
	No	No	No	0.949	1.008	1.584	1.18	1.067	1.559		2	13419	2	GAAGAAGAAGAAGACACTT	100	0.078	382	1	14	14	4	thiol-disulfide interchange like protein
	No	No	No	0.949	1.008	1.584	1.18	1.067	1.559		1	13420	2	GAAGAAGAAGAAGACTCTT	100	0.078	382	1	14	14	4	thiol-disulfide interchange like protein
	No	No	No	0.949	1.008	1.584	1.18	1.067	1.559		2	13419	2	GAAGAAGAAGAAGACACTT	100	0.078	385	1	14	14	5	thiol-disulfide interchange like protein
	No	No	No	0.949	1.008	1.584	1.18	1.067	1.559		1	13420	2	GAAGAAGAAGAAGACTCTT	100	0.078	385	1	14	14	5	thiol-disulfide interchange like protein
AT1G76600.1	No	No	No	2.166	2.116	0.645	1.643	0.211	0.756		1	13759	1	GACGATGATGATGATGACA	100	0.078	248	4	14	14	3	unknown protein
	No	No	No	2.166	2.116	0.645	1.643	0.211	0.756		1	37225	4	TGATGATGATGATGATGAAGAAG	95.4545	0.0005	248	2	21	22	2	unknown protein
	No	No	No	2.166	2.116	0.645	1.643	0.211	0.756		1	37225	4	TGATGATGATGATGATGAAGAAG	100	0.0001	248	5	19	19	2	unknown protein
	No	No	No	2.166	2.116	0.645	1.643	0.211	0.756		5	13760	2	GACGATGATGATGATGAGC	100	0.078	248	4	14	14	2.5	unknown protein
	No	No	No	2.166	2.116	0.645	1.643	0.211	0.756		1	34620	1	TGAAGATGATGATGAAGTT	100	0.078	251	2	14	14	4	unknown protein
	No	No	No	2.166	2.116	0.645	1.643	0.211	0.756		3	354	1	AAAGAAGAAGATGATGAGCGT	100	0.006	256	2	16	16	3.5	unknown protein
	No	No	No	2.166	2.116	0.645	1.643	0.211	0.756		3	13421	1	GAAGAAGAAGATGATGTTGAT	95	0.006	256	2	19	20	2	unknown protein
AT3G07810.1	No	No	No	1.024	0.544	1.825	1.131	1.655	1.133		6	4309	1	CAAATTTCAATGGCGTCCGGT	100	0.025	110	3	15	15	4.5	putative RNA-binding protein
	No	No	No	1.024	0.544	1.825	1.131	1.655	1.133		2	13419	2	GAAGAAGAAGAAGACACTT	100	0.078	220	1	14	14	3	putative RNA-binding protein
	No	No	No	1.024	0.544	1.825	1.131	1.655	1.133		1	13420	2	GAAGAAGAAGAAGACTCTT	100	0.078	220	1	14	14	4	putative RNA-binding protein
	No	No	No	1.024	0.544	1.825	1.131	1.655	1.133		2	13419	2	GAAGAAGAAGAAGACACTT	100	0.078	223	1	14	14	5	putative RNA-binding protein
	No	No	No	1.024	0.544	1.825	1.131	1.655	1.133		1	13420	2	GAAGAAGAAGAAGACTCTT	100	0.078	223	1	14	14	5	putative RNA-binding protein
	No	No	No	1.024	0.544	1.825	1.131	1.655	1.133		1	145	1	AAAACAAAAATAGAGATGAG	100	0.089	2069	1	14	14	2.5	putative RNA-binding protein
	No	No	No	1.024	0.544	1.825	1.131	1.655	1.133		2	171	1	AAAAGAAGAAGAACAATTAGTC	94.7368	0.028	2231	1	18	19	4	putative RNA-binding protein
AT3G07810.2	No	No	No	1.024	0.544	1.825	1.131	1.655	1.133		6	4309	1	CAAATTTCAATGGCGTCCGGT	100	0.025	90	3	15	15	4.5	putative RNA-binding protein
	No	No	No	1.024	0.544	1.825	1.131	1.655	1.133		2	13419	2	GAAGAAGAAGAAGACACTT	100	0.078	200	1	14	14	3	putative RNA-binding protein
	No	No	No	1.024	0.544	1.825	1.131	1.655	1.133		1	13420	2	GAAGAAGAAGAAGACTCTT	100	0.078	200	1	14	14	4	putative RNA-binding protein
	No	No	No	1.024	0.544	1.825	1.131	1.655	1.133		2	13419	2	GAAGAAGAAGAAGACACTT	100	0.078	203	1	14	14	5	putative RNA-binding protein
	No	No	No	1.024	0.544	1.825	1.131	1.655	1.133		1	13420	2	GAAGAAGAAGAAGACTCTT	100	0.078	203	1	14	14	5	putative RNA-binding protein
	No	No	No	1.024	0.544	1.825	1.131	1.655	1.133		1	145	1	AAAACAAAAATAGAGATGAG	100	0.089	2002	1	14	14	2.5	putative RNA-binding protein
	No	No	No	1.024	0.544	1.825	1.131	1.655	1.133		2	171	1	AAAAGAAGAAGAACAATTAGTC	94.7368	0.028	2164	1	18	19	4	putative RNA-binding protein
AT4G38420.1	No	No	No	1.151	1.87	0.915	1.312	1.187	1.292		1	172	2	AAAAGAAGAAGATAAAGCA	100	0.02	48	3	15	15	3	pectinesterase like protein
	No	No	No	1.151	1.87	0.915	1.312	1.187	1.292		2	16280	2	TAAAAAGAAGAAGATAAAGCA	100	0.025	48	5	15	15	4	pectinesterase like protein
	No	No	No	1.151	1.87	0.915	1.312	1.187	1.292		7	353	2	AAAGAAGAAGATAAAGCAT	100	0.02	48	2	15	15	4	pectinesterase like protein
	No	No	No	1.151	1.87	0.915	1.312	1.187	1.292		1	352	1	AAAGAAGAAGATAAAAGGA	100	0.078	48	2	14	14	5	pectinesterase like protein
	No	No	No	1.151	1.87	0.915	1.312	1.187	1.292		1	173	2	AAAAGAAGAAGATAAAGCAT	100	0.023	48	3	15	15	4	pectinesterase like protein
	No	No	No	1.151	1.87	0.915	1.312	1.187	1.292		2	13419	2	GAAGAAGAAGAAGACACTT	100	0.078	52	1	14	14	4	pectinesterase like protein
	No	No	No	1.151	1.87	0.915	1.312	1.187	1.292		1	13420	2	GAAGAAGAAGAAGACTCTT	100	0.078	52	1	14	14	5	pectinesterase like protein
AT3G57230.1	Yes	No	No	2.208	2.416	1.742	2.122	1.17	2.752		2	13688	1	GACCATTTGTGAGAAGAGA	100	8e-05	607	1	19	19	0	MADS-box transcription factor AGL16
	Yes	No	No	2.208	2.416	1.742	2.122	1.17	2.752		596	13689	1	GACCATTTGTGAGAAGGGA	100	0.005	607	1	16	16	0.5	MADS-box transcription factor AGL16
	Yes	No	No	2.208	2.416	1.742	2.122	1.17	2.752		72	1853	1	AGACCATTTGTGAGAAGGGA	100	0.001	608	1	17	17	0.5	MADS-box transcription factor AGL16
	Yes	No	No	2.208	2.416	1.742	2.122	1.17	2.752		37	21058	1	TAGACCATTTGTGAGAAGG	100	0.0003	609	1	18	18	0.5	MADS-box transcription factor AGL16
	Yes	No	No	2.208	2.416	1.742	2.122	1.17	2.752	ath-miR824	3321	21060	1	TAGACCATTTGTGAGAAGGGA	100	0.0004	609	1	18	18	0.5	MADS-box transcription factor AGL16
	Yes	No	No	2.208	2.416	1.742	2.122	1.17	2.752		32	21059	1	TAGACCATTTGTGAGAAGGG	100	0.0004	609	1	18	18	0.5	MADS-box transcription factor AGL16
	Yes	No	No	2.208	2.416	1.742	2.122	1.17	2.752		2	10113	1	CTAGACCATTTGTGAGAAGGGA	100	0.0001	610	1	19	19	0.5	MADS-box transcription factor AGL16
AT3G57230.2	Yes	No	No	2.208	2.416	1.742	2.122	1.17	2.752		2	13688	1	GACCATTTGTGAGAAGAGA	100	8e-05	604	1	19	19	0	MADS-box transcription factor AGL16
	Yes	No	No	2.208	2.416	1.742	2.122	1.17	2.752		596	13689	1	GACCATTTGTGAGAAGGGA	100	0.005	604	1	16	16	0.5	MADS-box transcription factor AGL16
	Yes	No	No	2.208	2.416	1.742	2.122	1.17	2.752		72	1853	1	AGACCATTTGTGAGAAGGGA	100	0.001	605	1	17	17	0.5	MADS-box transcription factor AGL16
	Yes	No	No	2.208	2.416	1.742	2.122	1.17	2.752		37	21058	1	TAGACCATTTGTGAGAAGG	100	0.0003	606	1	18	18	0.5	MADS-box transcription factor AGL16
	Yes	No	No	2.208	2.416	1.742	2.122	1.17	2.752	ath-miR824	3321	21060	1	TAGACCATTTGTGAGAAGGGA	100	0.0004	606	1	18	18	0.5	MADS-box transcription factor AGL16
	Yes	No	No	2.208	2.416	1.742	2.122	1.17	2.752		32	21059	1	TAGACCATTTGTGAGAAGGG	100	0.0004	606	1	18	18	0.5	MADS-box transcription factor AGL16
	Yes	No	No	2.208	2.416	1.742	2.122	1.17	2.752		2	10113	1	CTAGACCATTTGTGAGAAGGGA	100	0.0001	607	1	19	19	0.5	MADS-box transcription factor AGL16
AT4G37590.1	No	No	No	1.629	1.098	2.308	1.678	1.488	1.123		1	13759	1	GACGATGATGATGATGACA	100	0.078	1096	4	14	14	4	unknown protein
	No	No	No	1.629	1.098	2.308	1.678	1.488	1.123		5	13760	2	GACGATGATGATGATGAGC	100	0.078	1096	4	14	14	3.5	unknown protein
	No	No	No	1.629	1.098	2.308	1.678	1.488	1.123		1	3079	472	ATGATGATGATGATGATGATGA	100	0.007	1098	4	16	16	5	unknown protein
	No	No	No	1.629	1.098	2.308	1.678	1.488	1.123		1	37225	4	TGATGATGATGATGATGAAGAAG	100	0.002	1098	3	17	17	4	unknown protein
	No	No	No	1.629	1.098	2.308	1.678	1.488	1.123		9	14254	8	GATGATGATGATGATGATCTT	100	0.006	1098	2	16	16	3.5	unknown protein
	No	No	No	1.629	1.098	2.308	1.678	1.488	1.123		1	3079	472	ATGATGATGATGATGATGATGA	100	0.007	1098	1	16	16	3	unknown protein
	No	No	No	1.629	1.098	2.308	1.678	1.488	1.123		2	4250	1	CAAATGAAGCAGGACCACCAG	100	7e-06	1147	1	21	21	0	unknown protein
AT5G49280.1	No	No	No	3.074	1.308	0.577	1.653	0.572	0.401		2	13419	2	GAAGAAGAAGAAGACACTT	100	0.078	16	1	14	14	5	predicted GPI-anchored protein
	No	No	No	3.074	1.308	0.577	1.653	0.572	0.401		1	13420	2	GAAGAAGAAGAAGACTCTT	100	0.078	16	1	14	14	5	predicted GPI-anchored protein
	No	No	No	3.074	1.308	0.577	1.653	0.572	0.401		2	13419	2	GAAGAAGAAGAAGACACTT	100	0.078	19	1	14	14	5	predicted GPI-anchored protein
	No	No	No	3.074	1.308	0.577	1.653	0.572	0.401		1	13420	2	GAAGAAGAAGAAGACTCTT	100	0.078	19	1	14	14	5	predicted GPI-anchored protein
	No	No	No	3.074	1.308	0.577	1.653	0.572	0.401		2	13419	2	GAAGAAGAAGAAGACACTT	100	0.078	22	1	14	14	5	predicted GPI-anchored protein
	No	No	No	3.074	1.308	0.577	1.653	0.572	0.401		1	13420	2	GAAGAAGAAGAAGACTCTT	100	0.078	22	1	14	14	5	predicted GPI-anchored protein
	No	No	No	3.074	1.308	0.577	1.653	0.572	0.401		1	35542	1	TGACGGATCTGCCACATGTTC	100	0.025	676	3	15	15	4.5	predicted GPI-anchored protein
AT1G08650.1	No	No	No	0.651	0.89	2.01	1.184	1.681	1.864		1	2	38	AAAAAAAAAAAAAAACCAT	100	0.02	1163	2	15	15	4	putative calcium-dependent protein kinase U90439
	No	No	No	0.651	0.89	2.01	1.184	1.681	1.864		1	2	38	AAAAAAAAAAAAAAACCAT	100	0.078	1163	1	14	14	2	putative calcium-dependent protein kinase U90439
	No	No	No	0.651	0.89	2.01	1.184	1.681	1.864		1	1776	10	AGAAAAAAAAAAAAAAAAAAT	100	0.006	1165	1	16	16	3	putative calcium-dependent protein kinase U90439
	No	No	No	0.651	0.89	2.01	1.184	1.681	1.864		1	3	25	AAAAAAAAAAAAAGAAAGA	100	0.078	1346	1	14	14	2.5	putative calcium-dependent protein kinase U90439
	No	No	No	0.651	0.89	2.01	1.184	1.681	1.864		1	2	38	AAAAAAAAAAAAAAACCAT	100	0.078	1347	2	14	14	3	putative calcium-dependent protein kinase U90439
	No	No	No	0.651	0.89	2.01	1.184	1.681	1.864		1	2	38	AAAAAAAAAAAAAAACCAT	100	0.078	1347	1	14	14	4	putative calcium-dependent protein kinase U90439
AT1G12520.1	No	No	No	1.388	7.369	3.842	4.2	6.064	1.755		2	13419	2	GAAGAAGAAGAAGACACTT	100	0.078	121	1	14	14	4	Cu/Zn superoxide dismutase copper chaperone like protein
	No	No	No	1.388	7.369	3.842	4.2	6.064	1.755		1	13420	2	GAAGAAGAAGAAGACTCTT	100	0.078	121	1	14	14	5	Cu/Zn superoxide dismutase copper chaperone like protein
	No	No	No	1.388	7.369	3.842	4.2	6.064	1.755		2	13419	2	GAAGAAGAAGAAGACACTT	100	0.078	124	1	14	14	5	Cu/Zn superoxide dismutase copper chaperone like protein
	No	No	No	1.388	7.369	3.842	4.2	6.064	1.755		1	13420	2	GAAGAAGAAGAAGACTCTT	100	0.078	124	1	14	14	5	Cu/Zn superoxide dismutase copper chaperone like protein
	No	No	No	1.388	7.369	3.842	4.2	6.064	1.755		2	13419	2	GAAGAAGAAGAAGACACTT	100	0.078	127	1	14	14	5	Cu/Zn superoxide dismutase copper chaperone like protein
	No	No	No	1.388	7.369	3.842	4.2	6.064	1.755		1	13420	2	GAAGAAGAAGAAGACTCTT	100	0.078	127	1	14	14	5	Cu/Zn superoxide dismutase copper chaperone like protein
AT1G12520.2	No	No	No	1.388	7.369	3.842	4.2	6.064	1.755		2	13419	2	GAAGAAGAAGAAGACACTT	100	0.078	109	1	14	14	4	Cu/Zn superoxide dismutase copper chaperone like protein
	No	No	No	1.388	7.369	3.842	4.2	6.064	1.755		1	13420	2	GAAGAAGAAGAAGACTCTT	100	0.078	109	1	14	14	5	Cu/Zn superoxide dismutase copper chaperone like protein
	No	No	No	1.388	7.369	3.842	4.2	6.064	1.755		2	13419	2	GAAGAAGAAGAAGACACTT	100	0.078	112	1	14	14	5	Cu/Zn superoxide dismutase copper chaperone like protein
	No	No	No	1.388	7.369	3.842	4.2	6.064	1.755		1	13420	2	GAAGAAGAAGAAGACTCTT	100	0.078	112	1	14	14	5	Cu/Zn superoxide dismutase copper chaperone like protein
	No	No	No	1.388	7.369	3.842	4.2	6.064	1.755		2	13419	2	GAAGAAGAAGAAGACACTT	100	0.078	115	1	14	14	5	Cu/Zn superoxide dismutase copper chaperone like protein
	No	No	No	1.388	7.369	3.842	4.2	6.064	1.755		1	13420	2	GAAGAAGAAGAAGACTCTT	100	0.078	115	1	14	14	5	Cu/Zn superoxide dismutase copper chaperone like protein
AT1G12520.3	No	No	No	1.388	7.369	3.842	4.2	6.064	1.755		2	13419	2	GAAGAAGAAGAAGACACTT	100	0.078	109	1	14	14	4	Cu/Zn superoxide dismutase copper chaperone like protein
	No	No	No	1.388	7.369	3.842	4.2	6.064	1.755		1	13420	2	GAAGAAGAAGAAGACTCTT	100	0.078	109	1	14	14	5	Cu/Zn superoxide dismutase copper chaperone like protein
	No	No	No	1.388	7.369	3.842	4.2	6.064	1.755		2	13419	2	GAAGAAGAAGAAGACACTT	100	0.078	112	1	14	14	5	Cu/Zn superoxide dismutase copper chaperone like protein
	No	No	No	1.388	7.369	3.842	4.2	6.064	1.755		1	13420	2	GAAGAAGAAGAAGACTCTT	100	0.078	112	1	14	14	5	Cu/Zn superoxide dismutase copper chaperone like protein
	No	No	No	1.388	7.369	3.842	4.2	6.064	1.755		2	13419	2	GAAGAAGAAGAAGACACTT	100	0.078	115	1	14	14	5	Cu/Zn superoxide dismutase copper chaperone like protein
	No	No	No	1.388	7.369	3.842	4.2	6.064	1.755		1	13420	2	GAAGAAGAAGAAGACTCTT	100	0.078	115	1	14	14	5	Cu/Zn superoxide dismutase copper chaperone like protein
AT1G74450.1	No	No	No	2.338	1.354	0.626	1.44	0.176	0.398		9	14254	8	GATGATGATGATGATGATCTT	100	0.025	114	3	15	15	4.5	unknown protein
	No	No	238.280..hairpin	2.338	1.354	0.626	1.44	0.176	0.398		3	8704	1	CGATCGATAAACCTCTGCAT	100	0.023	394	2	15	15	4.5	unknown protein
	No	No	238.280..hairpin	2.338	1.354	0.626	1.44	0.176	0.398		4	31173	1	TCGATCGATAAACCTCTGCAT	100	0.025	394	3	15	15	5.5	unknown protein
	No	No	238.280..hairpin	2.338	1.354	0.626	1.44	0.176	0.398		1	14208	2	GATCGATAAACCTCTGCATC	100	0.023	394	1	15	15	4.5	unknown protein
	No	No	238.280..hairpin	2.338	1.354	0.626	1.44	0.176	0.398		14	8705	1	CGATCGATAAACCTCTGCATC	100	0.025	394	2	15	15	5.5	unknown protein
	No	No	No	2.338	1.354	0.626	1.44	0.176	0.398		2	21756	1	TAGATCGATAAACCTCTGCAT	100	0.006	395	2	16	16	4.5	unknown protein
AT3G62980.1	Yes	No	80.207..hairpin	1.612	1.161	1.142	1.305	1.143	1.219		1	29193	2	TCCAAAGGGATCGCATTGAT	100	0.0004	1731	1	18	18	1.5	transport inhibitor response 1 TIR1
	Yes	No	No	1.612	1.161	1.142	1.305	1.143	1.219		1	29196	2	TCCAAAGGGATCGCATTGTTT	100	0.0001	1731	1	19	19	0.5	transport inhibitor response 1 TIR1
	Yes	No	80.207..hairpin	1.612	1.161	1.142	1.305	1.143	1.219	ath-miR393ab	14	29195	2	TCCAAAGGGATCGCATTGATCC	100	0.0005	1731	1	18	18	2.5	transport inhibitor response 1 TIR1
	Yes	No	80.207..hairpin	1.612	1.161	1.142	1.305	1.143	1.219		23	29194	2	TCCAAAGGGATCGCATTGATC	100	0.0004	1731	1	18	18	2.5	transport inhibitor response 1 TIR1
	Yes	No	No	1.612	1.161	1.142	1.305	1.143	1.219		2	36207	1	TGAGCTTGATGGTTATATGAA	100	7e-06	2113	1	21	21	0	transport inhibitor response 1 TIR1
	Yes	No	No	1.612	1.161	1.142	1.305	1.143	1.219		1	39228	1	TGCTCATGAGCTTGATGGTTA	100	7e-06	2119	1	21	21	0	transport inhibitor response 1 TIR1
AT4G03190.1	Yes	No	No	2.278	2.521	2.445	2.415	1.666	0.673		16	11880	1	CTGGAATCAATGAAGCGGT	100	0.078	140	2	14	14	3.5	putative homolog of transport inhibitor response 1
	Yes	No	No	2.278	2.521	2.445	2.415	1.666	0.673		13	1886	1	AGAGACGGAAGCACTATAT	100	0.02	1283	1	15	15	3	putative homolog of transport inhibitor response 1
	Yes	No	80.207..hairpin	2.278	2.521	2.445	2.415	1.666	0.673		1	29193	2	TCCAAAGGGATCGCATTGAT	100	0.006	1607	1	16	16	2.5	putative homolog of transport inhibitor response 1
	Yes	No	No	2.278	2.521	2.445	2.415	1.666	0.673		1	29196	2	TCCAAAGGGATCGCATTGTTT	100	0.006	1607	1	16	16	1.5	putative homolog of transport inhibitor response 1
	Yes	No	80.207..hairpin	2.278	2.521	2.445	2.415	1.666	0.673	ath-miR393ab	14	29195	2	TCCAAAGGGATCGCATTGATCC	100	0.007	1607	1	16	16	3.5	putative homolog of transport inhibitor response 1
	Yes	No	80.207..hairpin	2.278	2.521	2.445	2.415	1.666	0.673		23	29194	2	TCCAAAGGGATCGCATTGATC	100	0.006	1607	1	16	16	3.5	putative homolog of transport inhibitor response 1
AT3G04210.1	No	No	No	0.972	1.585	0.511	1.023	0.814	0.314		3	7787	1	CCAGGACCAAACCACGTTGTC	100	0.025	1182	1	15	15	4	disease resistance like protein
	No	No	No	0.972	1.585	0.511	1.023	0.814	0.314		6	29484	1	TCCAGGACCAAACCACGTTGT	100	0.006	1183	1	16	16	3	disease resistance like protein
	No	No	No	0.972	1.585	0.511	1.023	0.814	0.314		1	48999	1	TTCCAGGACCAAACCACGTTG	100	0.002	1184	1	17	17	3	disease resistance like protein
	No	No	No	0.972	1.585	0.511	1.023	0.814	0.314		1	1763	2	ACTTCCAGGACCAAACCACGT	100	0.0001	1186	1	19	19	1	disease resistance like protein
	No	No	No	0.972	1.585	0.511	1.023	0.814	0.314		26	20692	2	TACTTCCAGGACCAAACCACGT	100	0.0001	1186	2	19	19	2	disease resistance like protein
	No	No	No	0.972	1.585	0.511	1.023	0.814	0.314		12	20691	2	TACTTCCAGGACCAAACCACG	100	0.0001	1186	2	19	19	2	disease resistance like protein
AT2G03890.1	No	No	No	1.555	0.598	0.799	0.984	0.607	0.474		1	45719	1	TGTGTGTGTGTGTTGGTGTGT	100	0.025	31	1	15	15	3	unknown protein
	No	No	No	1.555	0.598	0.799	0.984	0.607	0.474		1	7006	1	CATCATCATCATCACAGAAG	100	0.089	201	1	14	14	4	unknown protein
	No	No	No	1.555	0.598	0.799	0.984	0.607	0.474		114	5803	3	CACTGCCACTGCCATCCGC	100	0.078	596	2	14	14	4	unknown protein
	No	No	No	1.555	0.598	0.799	0.984	0.607	0.474		1	20598	4	TACTGCCACTGCCATCCGC	100	0.078	596	2	14	14	4	unknown protein
	No	No	No	1.555	0.598	0.799	0.984	0.607	0.474		1	2210	3	AGGGTTTTTGGTGAATTGAAG	100	0.025	2049	1	15	15	4.5	unknown protein
	No	No	No	1.555	0.598	0.799	0.984	0.607	0.474		1	32589	1	TCGTGTCACTAAGATGTGTGT	100	7e-06	2260	1	21	21	0	unknown protein
AT2G03890.2	No	No	No	1.555	0.598	0.799	0.984	0.607	0.474		1	45719	1	TGTGTGTGTGTGTTGGTGTGT	100	0.025	28	1	15	15	3	unknown protein
	No	No	No	1.555	0.598	0.799	0.984	0.607	0.474		1	7006	1	CATCATCATCATCACAGAAG	100	0.089	198	1	14	14	4	unknown protein
	No	No	No	1.555	0.598	0.799	0.984	0.607	0.474		114	5803	3	CACTGCCACTGCCATCCGC	100	0.078	593	2	14	14	4	unknown protein
	No	No	No	1.555	0.598	0.799	0.984	0.607	0.474		1	20598	4	TACTGCCACTGCCATCCGC	100	0.078	593	2	14	14	4	unknown protein
	No	No	No	1.555	0.598	0.799	0.984	0.607	0.474		1	2210	3	AGGGTTTTTGGTGAATTGAAG	100	0.025	1686	1	15	15	4.5	unknown protein
	No	No	No	1.555	0.598	0.799	0.984	0.607	0.474		1	32589	1	TCGTGTCACTAAGATGTGTGT	100	7e-06	1897	1	21	21	0	unknown protein
AT5G61020.2	No	No	No	1.541	1.321	1.369	1.41	1.122	1.003		1	2	38	AAAAAAAAAAAAAAACCAT	100	0.02	1689	1	15	15	3	unknown protein
	No	No	No	1.541	1.321	1.369	1.41	1.122	1.003		1	2	38	AAAAAAAAAAAAAAACCAT	100	0.02	1690	1	15	15	3.5	unknown protein
	No	No	No	1.541	1.321	1.369	1.41	1.122	1.003		1	2	38	AAAAAAAAAAAAAAACCAT	100	0.02	1691	1	15	15	3	unknown protein
	No	No	No	1.541	1.321	1.369	1.41	1.122	1.003		1	3	25	AAAAAAAAAAAAAGAAAGA	94.4444	0.078	1691	1	17	18	1.5	unknown protein
	No	No	No	1.541	1.321	1.369	1.41	1.122	1.003		1	2	38	AAAAAAAAAAAAAAACCAT	100	0.02	1692	1	15	15	3	unknown protein
	No	No	No	1.541	1.321	1.369	1.41	1.122	1.003		1	1776	10	AGAAAAAAAAAAAAAAAAAAT	100	0.0004	1692	3	18	18	3	unknown protein
AT5G61020.1	No	No	No	1.541	1.321	1.369	1.41	1.122	1.003		1	2	38	AAAAAAAAAAAAAAACCAT	100	0.02	1694	1	15	15	3	unknown protein
	No	No	No	1.541	1.321	1.369	1.41	1.122	1.003		1	2	38	AAAAAAAAAAAAAAACCAT	100	0.02	1695	1	15	15	3.5	unknown protein
	No	No	No	1.541	1.321	1.369	1.41	1.122	1.003		1	2	38	AAAAAAAAAAAAAAACCAT	100	0.02	1696	1	15	15	3	unknown protein
	No	No	No	1.541	1.321	1.369	1.41	1.122	1.003		1	3	25	AAAAAAAAAAAAAGAAAGA	94.4444	0.078	1696	1	17	18	1.5	unknown protein
	No	No	No	1.541	1.321	1.369	1.41	1.122	1.003		1	2	38	AAAAAAAAAAAAAAACCAT	100	0.02	1697	1	15	15	3	unknown protein
	No	No	No	1.541	1.321	1.369	1.41	1.122	1.003		1	1776	10	AGAAAAAAAAAAAAAAAAAAT	100	0.0004	1697	3	18	18	3	unknown protein
AT1G68390.1	No	No	No	1.037	1.785	1.089	1.304	0.873	0.9		1	47320	1	TTAGACAATGATGATGATGGC	100	0.025	143	3	15	15	6	hypothetical protein
	No	No	No	1.037	1.785	1.089	1.304	0.873	0.9		1	59	219	AAAAAAGAGGGATGCAACAC	100	0.089	805	3	14	14	5	hypothetical protein
	No	No	No	1.037	1.785	1.089	1.304	0.873	0.9		6	200	3	AAAAGAGGGATGCAACACGT	100	0.089	805	1	14	14	4.5	hypothetical protein
	No	No	No	1.037	1.785	1.089	1.304	0.873	0.9		17	196	238	AAAAGAGGGATGCAACACGA	100	0.089	805	1	14	14	5	hypothetical protein
	No	No	No	1.037	1.785	1.089	1.304	0.873	0.9		23	195	241	AAAAGAGGGATGCAACACG	100	0.078	805	1	14	14	4	hypothetical protein
	No	No	No	1.037	1.785	1.089	1.304	0.873	0.9		2	112	219	AAAAAGAGGGATGCAACACG	100	0.089	805	2	14	14	5	hypothetical protein
AT1G64065.1	No	No	No	1.397	1.694	0.617	1.236	0.599	0.638		1	35225	11	TGACACGTGGCACGATCCTATG	100	0.007	162	2	16	16	4
	No	No	No	1.397	1.694	0.617	1.236	0.599	0.638		1	50244	12	TTGACACGTGGCACGATCCTA	100	0.006	162	3	16	16	4
	No	No	No	1.397	1.694	0.617	1.236	0.599	0.638		2	13419	2	GAAGAAGAAGAAGACACTT	100	0.078	246	1	14	14	5
	No	No	No	1.397	1.694	0.617	1.236	0.599	0.638		1	13420	2	GAAGAAGAAGAAGACTCTT	100	0.078	246	1	14	14	5
	No	No	No	1.397	1.694	0.617	1.236	0.599	0.638		2	13419	2	GAAGAAGAAGAAGACACTT	100	0.078	249	1	14	14	4
	No	No	No	1.397	1.694	0.617	1.236	0.599	0.638		1	13420	2	GAAGAAGAAGAAGACTCTT	100	0.078	249	1	14	14	4
AT1G77640.1	No	No	No	1.666	1.317	0.961	1.315	0.663	0.525		2	13419	2	GAAGAAGAAGAAGACACTT	100	0.078	136	1	14	14	5	hypothetical protein
	No	No	No	1.666	1.317	0.961	1.315	0.663	0.525		1	13420	2	GAAGAAGAAGAAGACTCTT	100	0.078	136	1	14	14	5	hypothetical protein
	No	No	No	1.666	1.317	0.961	1.315	0.663	0.525		2	13419	2	GAAGAAGAAGAAGACACTT	100	0.078	139	1	14	14	4	hypothetical protein
	No	No	No	1.666	1.317	0.961	1.315	0.663	0.525		1	13420	2	GAAGAAGAAGAAGACTCTT	100	0.078	139	1	14	14	4	hypothetical protein
	No	No	No	1.666	1.317	0.961	1.315	0.663	0.525		1	18302	25	TAAGGGTAAAATGGTCATTA	100	0.089	474	4	14	14	4	hypothetical protein
	No	No	No	1.666	1.317	0.961	1.315	0.663	0.525		1	23158	28	TAGGGGTAAAATGGTCATTAAA	100	0.007	476	2	16	16	4	hypothetical protein
AT3G10985.1	No	No	No	1.655	0.765	0.306	0.909	0.411	0.491		2	13419	2	GAAGAAGAAGAAGACACTT	100	0.078	39	1	14	14	5	unknown protein
	No	No	No	1.655	0.765	0.306	0.909	0.411	0.491		1	13420	2	GAAGAAGAAGAAGACTCTT	100	0.078	39	1	14	14	5	unknown protein
	No	No	No	1.655	0.765	0.306	0.909	0.411	0.491		1	43410	1	TGGTGCACAGATTTGACGTCGC	100	2e-06	190	1	22	22	0	unknown protein
	No	No	No	1.655	0.765	0.306	0.909	0.411	0.491		1	22224	1	TAGCCCCAGAAGCCCACACCG	100	7e-06	728	1	21	21	0	unknown protein
	No	No	No	1.655	0.765	0.306	0.909	0.411	0.491		1	2	38	AAAAAAAAAAAAAAACCAT	100	0.005	766	1	16	16	2	unknown protein
	No	No	No	1.655	0.765	0.306	0.909	0.411	0.491		1	1776	10	AGAAAAAAAAAAAAAAAAAAT	100	0.025	766	3	15	15	5	unknown protein
AT2G37710.1	No	No	No	1.169	2.55	1.401	1.706	1.371	1.05		2	13419	2	GAAGAAGAAGAAGACACTT	100	0.078	79	1	14	14	3	putative receptor-like protein kinase
	No	No	No	1.169	2.55	1.401	1.706	1.371	1.05		1	13420	2	GAAGAAGAAGAAGACTCTT	100	0.078	79	1	14	14	3	putative receptor-like protein kinase
	No	No	No	1.169	2.55	1.401	1.706	1.371	1.05		2	13419	2	GAAGAAGAAGAAGACACTT	100	0.078	82	1	14	14	4	putative receptor-like protein kinase
	No	No	No	1.169	2.55	1.401	1.706	1.371	1.05		1	13420	2	GAAGAAGAAGAAGACTCTT	100	0.078	82	1	14	14	4	putative receptor-like protein kinase
	No	No	No	1.169	2.55	1.401	1.706	1.371	1.05		2	13419	2	GAAGAAGAAGAAGACACTT	100	0.078	85	1	14	14	5	putative receptor-like protein kinase
	No	No	No	1.169	2.55	1.401	1.706	1.371	1.05		1	13420	2	GAAGAAGAAGAAGACTCTT	100	0.078	85	1	14	14	5	putative receptor-like protein kinase
AT3G18290.1	No	No	No	1.184	0.856	3.002	1.681	1.087	2.071		2	13419	2	GAAGAAGAAGAAGACACTT	100	0.001	414	1	17	17	2	zinc finger protein
	No	No	No	1.184	0.856	3.002	1.681	1.087	2.071		1	13420	2	GAAGAAGAAGAAGACTCTT	100	0.02	414	1	15	15	3	zinc finger protein
	No	No	No	1.184	0.856	3.002	1.681	1.087	2.071		2	13419	2	GAAGAAGAAGAAGACACTT	100	0.078	417	1	14	14	4.5	zinc finger protein
	No	No	No	1.184	0.856	3.002	1.681	1.087	2.071		1	13420	2	GAAGAAGAAGAAGACTCTT	100	0.078	417	1	14	14	4.5	zinc finger protein
	No	No	No	1.184	0.856	3.002	1.681	1.087	2.071		4	17879	1	TAAGAGTAACAAGTGATTT	100	0.078	4111	3	14	14	4	zinc finger protein
	No	No	No	1.184	0.856	3.002	1.681	1.087	2.071		1	4534	3	CAAGAAAAAAAGAGATGAG	100	0.078	4122	2	14	14	3.5	zinc finger protein
AT5G56240.1	No	No	No	1.56	0.838	1.318	1.239	0.779	0.76		1	390	21	AAAGAGATTGAGGGAGAGTT	94.4444	0.089	95	1	17	18	2.5	unknown protein
	No	No	No	1.56	0.838	1.318	1.239	0.779	0.76		1	1800	1	AGAAGCAAGAGATTGAGAGAG	95.2381	0.002	100	1	20	21	1	unknown protein
	No	No	No	1.56	0.838	1.318	1.239	0.779	0.76		2	13419	2	GAAGAAGAAGAAGACACTT	100	0.078	327	1	14	14	3	unknown protein
	No	No	No	1.56	0.838	1.318	1.239	0.779	0.76		1	13420	2	GAAGAAGAAGAAGACTCTT	100	0.078	327	1	14	14	4	unknown protein
	No	No	No	1.56	0.838	1.318	1.239	0.779	0.76		1	52192	1	TTGGATCAACAAACTGATGG	100	0.023	3078	3	15	15	3.5	unknown protein
AT3G09780.1	No	No	No	1.197	1.513	1.132	1.281	1.227	0.882		1	18666	1	TAATCAGAGAGAGAAAGAGGAT	100	0.007	49	6	16	16	3	putative protein kinase
	No	No	No	1.197	1.513	1.132	1.281	1.227	0.882		2	13419	2	GAAGAAGAAGAAGACACTT	100	0.078	220	1	14	14	5	putative protein kinase
	No	No	No	1.197	1.513	1.132	1.281	1.227	0.882		1	13420	2	GAAGAAGAAGAAGACTCTT	100	0.078	220	1	14	14	5	putative protein kinase
	No	No	No	1.197	1.513	1.132	1.281	1.227	0.882		2	13419	2	GAAGAAGAAGAAGACACTT	100	0.078	223	1	14	14	5	putative protein kinase
	No	No	No	1.197	1.513	1.132	1.281	1.227	0.882		1	13420	2	GAAGAAGAAGAAGACTCTT	100	0.078	223	1	14	14	5	putative protein kinase
AT3G10260.3	No	No	No	0.385	0.619	1.9	0.968	4.168	3.825		2	13419	2	GAAGAAGAAGAAGACACTT	100	0.078	167	1	14	14	3.5	unknown protein
	No	No	No	0.385	0.619	1.9	0.968	4.168	3.825		1	13420	2	GAAGAAGAAGAAGACTCTT	100	0.078	167	1	14	14	4.5	unknown protein
	No	No	No	0.385	0.619	1.9	0.968	4.168	3.825		2	13419	2	GAAGAAGAAGAAGACACTT	100	0.078	170	1	14	14	5	unknown protein
	No	No	No	0.385	0.619	1.9	0.968	4.168	3.825		1	13420	2	GAAGAAGAAGAAGACTCTT	100	0.078	170	1	14	14	5	unknown protein
	No	No	No	0.385	0.619	1.9	0.968	4.168	3.825		1	34613	1	TGAAGATGAAGATGAGTTGT	100	0.023	209	3	15	15	3.5	unknown protein
AT5G58350.1	No	No	No	1.855	1.284	0.772	1.304	0.485	0.876		146	12102	4	CTGGTGATGAAGTTGATTGG	100	0.089	1013	3	14	14	4.5	MAP kinase
	No	No	No	1.855	1.284	0.772	1.304	0.485	0.876		8	43375	2	TGGTGATGAAGTTGATTGGT	100	0.089	1013	2	14	14	4.5	MAP kinase
	No	No	No	1.855	1.284	0.772	1.304	0.485	0.876		5	13760	2	GACGATGATGATGATGAGC	94.4444	0.078	1935	1	17	18	2	MAP kinase
	No	No	No	1.855	1.284	0.772	1.304	0.485	0.876		1	40132	1	TGGACTGTAGATGAGAGCACA	100	0.006	2197	3	16	16	4.5	MAP kinase
	No	No	No	1.855	1.284	0.772	1.304	0.485	0.876		2	40133	1	TGGACTGTAGATGAGAGCACAA	100	0.007	2197	3	16	16	5.5	MAP kinase
AT4G13040.1	No	No	No	1.204	1.701	0.802	1.236	0.864	0.707		1	1352	1	ACAGAAGAGAGAGAGCACT	100	0.02	57	1	15	15	4	unknown protein At4g13040
	No	No	No	1.204	1.701	0.802	1.236	0.864	0.707		2	35238	4	TGACAGAAGAGAGAGAGCACA	100	0.025	57	3	15	15	5.5	unknown protein At4g13040
	No	No	No	1.204	1.701	0.802	1.236	0.864	0.707		12	35237	8	TGACAGAAGAGAGAGAGCAC	100	0.023	57	3	15	15	4.5	unknown protein At4g13040
	No	No	No	1.204	1.701	0.802	1.236	0.864	0.707		1	13615	4	GACAGAAGAGAGAGAGCACA	100	0.023	57	2	15	15	4.5	unknown protein At4g13040
	No	No	No	1.204	1.701	0.802	1.236	0.864	0.707		1	13614	8	GACAGAAGAGAGAGAGCAC	100	0.02	57	2	15	15	3.5	unknown protein At4g13040
AT4G13040.2	No	No	No	1.204	1.701	0.802	1.236	0.864	0.707		1	1352	1	ACAGAAGAGAGAGAGCACT	100	0.02	57	1	15	15	4	unknown protein At4g13040
	No	No	No	1.204	1.701	0.802	1.236	0.864	0.707		2	35238	4	TGACAGAAGAGAGAGAGCACA	100	0.025	57	3	15	15	5.5	unknown protein At4g13040
	No	No	No	1.204	1.701	0.802	1.236	0.864	0.707		12	35237	8	TGACAGAAGAGAGAGAGCAC	100	0.023	57	3	15	15	4.5	unknown protein At4g13040
	No	No	No	1.204	1.701	0.802	1.236	0.864	0.707		1	13615	4	GACAGAAGAGAGAGAGCACA	100	0.023	57	2	15	15	4.5	unknown protein At4g13040
	No	No	No	1.204	1.701	0.802	1.236	0.864	0.707		1	13614	8	GACAGAAGAGAGAGAGCAC	100	0.02	57	2	15	15	3.5	unknown protein At4g13040
AT4G29900.1	No	No	No	1.574	0.929	1.498	1.334	0.486	0.366		13	15836	2	GTGAACTCGTTGAATACATC	100	0.006	2926	2	16	16	3
	No	No	No	1.574	0.929	1.498	1.334	0.486	0.366		1	44887	2	TGTGAACTCGTTGAATACATCA	100	0.007	2926	3	16	16	5
	No	No	No	1.574	0.929	1.498	1.334	0.486	0.366		19	44886	2	TGTGAACTCGTTGAATACATC	100	0.006	2926	3	16	16	4
	No	No	No	1.574	0.929	1.498	1.334	0.486	0.366		2	34470	2	TGAACTCGTTGAATACATCAG	100	0.006	2926	1	16	16	4
	No	No	No	1.574	0.929	1.498	1.334	0.486	0.366		3	5873	1	CAGAAAAGAGGTAAACGAG	100	0.005	3290	2	16	16	2.5
AT5G51300.1	No	No	No	1.066	1.347	1.543	1.319	1.001	0.88		45	5105	1	CAATCAATAGTAGGGTGTCCA	100	7e-06	1244	1	21	21	0	unknown protein
	No	No	No	1.066	1.347	1.543	1.319	1.001	0.88		5	14789	15	GCTGTTGAGATGGATCTTA	100	0.078	1815	2	14	14	4.5	unknown protein
	No	No	No	1.066	1.347	1.543	1.319	1.001	0.88		1	46628	3	TTAAGGTGGTGGTGGTGTGTAT	94.7368	0.028	1974	4	18	19	3	unknown protein
	No	No	No	1.066	1.347	1.543	1.319	1.001	0.88		11	14876	4	GGAGGTGGTGGTGGTGGTGGT	100	0.006	1975	2	16	16	3.5	unknown protein
	No	No	No	1.066	1.347	1.543	1.319	1.001	0.88		1	36654	1	TGAGGTGGTGGTGGTGGCGCTG	100	0.002	1976	1	17	17	4	unknown protein
AT5G51300.3	No	No	No	1.066	1.347	1.543	1.319	1.001	0.88		45	5105	1	CAATCAATAGTAGGGTGTCCA	100	7e-06	1240	1	21	21	0	unknown protein
	No	No	No	1.066	1.347	1.543	1.319	1.001	0.88		5	14789	15	GCTGTTGAGATGGATCTTA	100	0.078	1811	2	14	14	4.5	unknown protein
	No	No	No	1.066	1.347	1.543	1.319	1.001	0.88		1	46628	3	TTAAGGTGGTGGTGGTGTGTAT	94.7368	0.028	1970	4	18	19	3	unknown protein
	No	No	No	1.066	1.347	1.543	1.319	1.001	0.88		11	14876	4	GGAGGTGGTGGTGGTGGTGGT	100	0.006	1971	2	16	16	3.5	unknown protein
	No	No	No	1.066	1.347	1.543	1.319	1.001	0.88		1	36654	1	TGAGGTGGTGGTGGTGGCGCTG	100	0.002	1972	1	17	17	4	unknown protein
AT5G51300.2	No	No	No	1.066	1.347	1.543	1.319	1.001	0.88		45	5105	1	CAATCAATAGTAGGGTGTCCA	100	7e-06	1209	1	21	21	0	unknown protein
	No	No	No	1.066	1.347	1.543	1.319	1.001	0.88		5	14789	15	GCTGTTGAGATGGATCTTA	100	0.078	1780	2	14	14	4.5	unknown protein
	No	No	No	1.066	1.347	1.543	1.319	1.001	0.88		1	46628	3	TTAAGGTGGTGGTGGTGTGTAT	94.7368	0.028	1939	4	18	19	3	unknown protein
	No	No	No	1.066	1.347	1.543	1.319	1.001	0.88		11	14876	4	GGAGGTGGTGGTGGTGGTGGT	100	0.006	1940	2	16	16	3.5	unknown protein
	No	No	No	1.066	1.347	1.543	1.319	1.001	0.88		1	36654	1	TGAGGTGGTGGTGGTGGCGCTG	100	0.002	1941	1	17	17	4	unknown protein
AT5G62000.2	No	Yes	No	1.587	0.89	0.981	1.153	0.862	0.639		7	33918	1	TCTTGACCTTGTAAGACCCCA	94.7368	0.025	1730	1	18	19	2.5	auxin response factor - like protein
	No	Yes	No	1.587	0.89	0.981	1.153	0.862	0.639		7	49852	1	TTCTTGACCTTGTAAGACCCC	95	0.006	1731	1	19	20	1.5	auxin response factor - like protein
	No	Yes	No	1.587	0.89	0.981	1.153	0.862	0.639		4	55012	1	TTTCTTGACCTTGTAAGACCCC	95	0.007	1731	2	19	20	2.5	auxin response factor - like protein
	No	Yes	No	1.587	0.89	0.981	1.153	0.862	0.639		1	55011	1	TTTCTTGACCTTGTAAGACCC	95	0.006	1731	2	19	20	1.5	auxin response factor - like protein
	No	Yes	No	1.587	0.89	0.981	1.153	0.862	0.639		7	49853	1	TTCTTGACCTTGTAAGACCCCA	95	0.007	1731	1	19	20	2.5	auxin response factor - like protein
AT2G03120.1	No	No	No	1.253	1.58	1.295	1.376	1.242	1.017		2	13419	2	GAAGAAGAAGAAGACACTT	100	0.078	15	1	14	14	5	unknown protein
	No	No	No	1.253	1.58	1.295	1.376	1.242	1.017		1	13420	2	GAAGAAGAAGAAGACTCTT	100	0.078	15	1	14	14	5	unknown protein
	No	No	No	1.253	1.58	1.295	1.376	1.242	1.017		2	13419	2	GAAGAAGAAGAAGACACTT	100	0.078	18	1	14	14	5	unknown protein
	No	No	No	1.253	1.58	1.295	1.376	1.242	1.017		1	13420	2	GAAGAAGAAGAAGACTCTT	100	0.078	18	1	14	14	5	unknown protein
	No	No	No	1.253	1.58	1.295	1.376	1.242	1.017		1	45896	1	TGTTCCGAGAGAGAGCATCA	100	0.006	678	4	16	16	2	unknown protein
AT4G36930.1	No	No	No	1.779	0.94	0.852	1.19	0.957	1.013		2	13419	2	GAAGAAGAAGAAGACACTT	100	0.078	123	1	14	14	5	putative bHLH transcription factor AtbHLH024 / SPATULA SPT
	No	No	No	1.779	0.94	0.852	1.19	0.957	1.013		1	13420	2	GAAGAAGAAGAAGACTCTT	100	0.078	123	1	14	14	5	putative bHLH transcription factor AtbHLH024 / SPATULA SPT
	No	No	No	1.779	0.94	0.852	1.19	0.957	1.013		1	41920	17	TGGGATGATGAAGTTGATGAT	94.7368	0.025	165	3	18	19	2.5	putative bHLH transcription factor AtbHLH024 / SPATULA SPT
	No	No	No	1.779	0.94	0.852	1.19	0.957	1.013		1	36323	13	TGAGGATGATGATGATGATGA	95	0.006	167	2	19	20	2	putative bHLH transcription factor AtbHLH024 / SPATULA SPT
	No	No	No	1.779	0.94	0.852	1.19	0.957	1.013		4	15963	1	GTGGATGATGAGAACAAATA	100	0.089	341	1	14	14	4	putative bHLH transcription factor AtbHLH024 / SPATULA SPT
AT3G23120.1	No	No	No	0.914	3.524	0.95	1.796	1.809	0.652		1	13417	1	GAAGAAATAGATGGTAATAGT	100	7e-06	57	1	21	21	0	disease resistance protein
	No	No	No	0.914	3.524	0.95	1.796	1.809	0.652		1	2113	1	AGGAAGAAGACAAAAGGTTGA	100	0.025	71	2	15	15	4	disease resistance protein
	No	No	No	0.914	3.524	0.95	1.796	1.809	0.652		1	32978	1	TCTAGTTGGTTTAGGTTACCT	100	3e-05	482	1	20	20	1	disease resistance protein
	No	No	No	0.914	3.524	0.95	1.796	1.809	0.652		1	39984	1	TGGACCATAGAATGCATTTGAT	100	2e-06	1530	1	22	22	0	disease resistance protein
	No	No	No	0.914	3.524	0.95	1.796	1.809	0.652		1	51216	1	TTGATGTTGGACAGAAACGAG	100	7e-06	2060	1	21	21	0	disease resistance protein
AT2G34357.1	No	No	No	1.2	1.56	1.373	1.378	0.981	1.062		1	53548	2	TTGTGAGAAGGTGAAATTT	100	0.02	442	1	15	15	3.5	nodulin-like protein
	No	No	No	1.2	1.56	1.373	1.378	0.981	1.062		1	1343	2	ACAGAAAAGAAGAAACTTC	100	0.078	2501	3	14	14	5	nodulin-like protein
	No	No	No	1.2	1.56	1.373	1.378	0.981	1.062		2	7736	1	CCAGAAAAGAAGAAACAAT	100	0.001	2501	3	17	17	2	nodulin-like protein
	No	No	No	1.2	1.56	1.373	1.378	0.981	1.062		8	11260	2	CTCTGCCCGTTGCTCTGATG	100	0.023	3697	3	15	15	4	nodulin-like protein
	No	No	No	1.2	1.56	1.373	1.378	0.981	1.062		3	33520	2	TCTGCCCGTTGCTCTGATGAT	100	0.025	3697	2	15	15	5	nodulin-like protein
AT5G62000.3	No	Yes	No	1.587	0.89	0.981	1.153	0.862	0.639		7	33918	1	TCTTGACCTTGTAAGACCCCA	94.7368	0.025	1730	1	18	19	2.5	auxin response factor - like protein
	No	Yes	No	1.587	0.89	0.981	1.153	0.862	0.639		7	49852	1	TTCTTGACCTTGTAAGACCCC	95	0.006	1731	1	19	20	1.5	auxin response factor - like protein
	No	Yes	No	1.587	0.89	0.981	1.153	0.862	0.639		4	55012	1	TTTCTTGACCTTGTAAGACCCC	95	0.007	1731	2	19	20	2.5	auxin response factor - like protein
	No	Yes	No	1.587	0.89	0.981	1.153	0.862	0.639		1	55011	1	TTTCTTGACCTTGTAAGACCC	95	0.006	1731	2	19	20	1.5	auxin response factor - like protein
	No	Yes	No	1.587	0.89	0.981	1.153	0.862	0.639		7	49853	1	TTCTTGACCTTGTAAGACCCCA	95	0.007	1731	1	19	20	2.5	auxin response factor - like protein
AT3G26500.1	No	No	No	1.8547	2.15862	0.802207	1.60518	0.61057	0.488098		10	6651	1	CAGGTTAGTTAGATCAGTGAT	100	7e-06	1067	1	21	21	0	unknown protein
	No	No	No	1.8547	2.15862	0.802207	1.60518	0.61057	0.488098		1	41910	1	TGGGATCTCAAGCGGGTTTTGGT	100	5e-07	1175	1	23	23	0	unknown protein
	No	No	No	1.8547	2.15862	0.802207	1.60518	0.61057	0.488098		2	17160	1	TAACAACTTCAGCTCCTTGAGT	100	2e-06	1212	1	22	22	0	unknown protein
	No	No	No	1.8547	2.15862	0.802207	1.60518	0.61057	0.488098		2	33514	1	TCTGCCATGATATCACCCCATC	100	2e-06	1252	1	22	22	0	unknown protein
	No	No	No	1.8547	2.15862	0.802207	1.60518	0.61057	0.488098		1	823	1	AAGATAATTTAGCAGAAGTC	100	2e-05	1454	1	20	20	0	unknown protein
AT5G41400.1	No	No	No	1.603	1.335	1.664	1.534	1.401	1.201		1	3	25	AAAAAAAAAAAAAGAAAGA	100	0.02	663	1	15	15	1	RING zinc finger protein-like
	No	No	No	1.603	1.335	1.664	1.534	1.401	1.201		1	2	38	AAAAAAAAAAAAAAACCAT	100	0.02	665	1	15	15	4	RING zinc finger protein-like
	No	No	No	1.603	1.335	1.664	1.534	1.401	1.201		1	2	38	AAAAAAAAAAAAAAACCAT	100	0.02	666	1	15	15	2	RING zinc finger protein-like
	No	No	No	1.603	1.335	1.664	1.534	1.401	1.201		1	1776	10	AGAAAAAAAAAAAAAAAAAAT	100	0.006	666	3	16	16	2	RING zinc finger protein-like
	No	No	No	1.603	1.335	1.664	1.534	1.401	1.201		1	3	25	AAAAAAAAAAAAAGAAAGA	94.4444	0.078	666	2	17	18	1.5	RING zinc finger protein-like
AT3G54810.2	No	No	No	1.672	0.842	0.554	1.023	0.281	0.242		1	34602	1	TGAAGAGTGATTGATTGGGAA	100	7e-06	41	1	21	21	0	unknown protein
	No	No	No	1.672	0.842	0.554	1.023	0.281	0.242		1	17855	2	TAAGAGCTCAGGTGAAGAAT	94.4444	0.089	416	3	17	18	3	unknown protein
	No	No	No	1.672	0.842	0.554	1.023	0.281	0.242		1	11311	1	CTGAAAAAAAAAGAGAGGG	100	0.078	1517	3	14	14	4.5	unknown protein
	No	No	No	1.672	0.842	0.554	1.023	0.281	0.242		1	34051	1	TGAAAAAAAAAGAGAGGGAC	100	0.089	1517	2	14	14	5.5	unknown protein
	No	No	No	1.672	0.842	0.554	1.023	0.281	0.242		1	3	25	AAAAAAAAAAAAAGAAAGA	100	0.02	1528	3	15	15	1.5	unknown protein
AT2G44360.1	No	No	No	1.092	1.6	1.086	1.259	1.145	1.196		1	7931	2	CCCGATGATGATGATGAGAC	100	0.089	33	4	14	14	4	unknown protein
	No	No	No	1.092	1.6	1.086	1.259	1.145	1.196		9	14254	8	GATGATGATGATGATGATCTT	100	0.025	33	1	15	15	4	unknown protein
	No	No	No	1.092	1.6	1.086	1.259	1.145	1.196		1	3079	472	ATGATGATGATGATGATGATGA	100	0.007	34	2	16	16	5.5	unknown protein
	No	No	No	1.092	1.6	1.086	1.259	1.145	1.196		1	56092	3	TTTGTGATGATGATGATGATGA	100	0.007	34	5	16	16	3	unknown protein
	No	No	No	1.092	1.6	1.086	1.259	1.145	1.196		9	14254	8	GATGATGATGATGATGATCTT	100	0.006	34	3	16	16	4	unknown protein
AT5G62000.1	No	Yes	No	1.587	0.89	0.981	1.153	0.862	0.639		7	33918	1	TCTTGACCTTGTAAGACCCCA	94.7368	0.025	1856	1	18	19	2.5	auxin response factor - like protein
	No	Yes	No	1.587	0.89	0.981	1.153	0.862	0.639		7	49852	1	TTCTTGACCTTGTAAGACCCC	95	0.006	1857	1	19	20	1.5	auxin response factor - like protein
	No	Yes	No	1.587	0.89	0.981	1.153	0.862	0.639		4	55012	1	TTTCTTGACCTTGTAAGACCCC	95	0.007	1857	2	19	20	2.5	auxin response factor - like protein
	No	Yes	No	1.587	0.89	0.981	1.153	0.862	0.639		1	55011	1	TTTCTTGACCTTGTAAGACCC	95	0.006	1857	2	19	20	1.5	auxin response factor - like protein
	No	Yes	No	1.587	0.89	0.981	1.153	0.862	0.639		7	49853	1	TTCTTGACCTTGTAAGACCCCA	95	0.007	1857	1	19	20	2.5	auxin response factor - like protein
AT5G35200.1	No	No	No	1.987	1.701	0.957	1.548	0.638	0.443		2	13419	2	GAAGAAGAAGAAGACACTT	100	0.078	72	1	14	14	5	unknown protein
	No	No	No	1.987	1.701	0.957	1.548	0.638	0.443		1	13420	2	GAAGAAGAAGAAGACTCTT	100	0.078	72	1	14	14	5	unknown protein
	No	No	No	1.987	1.701	0.957	1.548	0.638	0.443		2	13419	2	GAAGAAGAAGAAGACACTT	100	0.078	75	1	14	14	5	unknown protein
	No	No	No	1.987	1.701	0.957	1.548	0.638	0.443		1	13420	2	GAAGAAGAAGAAGACTCTT	100	0.078	75	1	14	14	5	unknown protein
AT4G14320.1	No	No	No	0.858	1.633	0.869	1.12	1.426	1.045		1	10	1	AAAAAAAAGTAGATGTTGGT	100	0.089	441	1	14	14	4.5	ribosomal protein
	No	No	No	0.858	1.633	0.869	1.12	1.426	1.045		13	3842	1	CAAAAAAAAGTAGATGTTGGT	100	0.025	442	1	15	15	4.5	ribosomal protein
	No	No	No	0.858	1.633	0.869	1.12	1.426	1.045		7	37624	1	TGCAAAAAAAAGTAGATGTTG	100	0.025	442	3	15	15	5	ribosomal protein
	No	No	No	0.858	1.633	0.869	1.12	1.426	1.045		1	3857	1	CAAAAACCAGGACCATGTAAT	100	0.025	513	2	15	15	5	ribosomal protein
AT3G10260.1	No	No	No	0.385	0.619	1.9	0.968	4.168	3.825		2	13419	2	GAAGAAGAAGAAGACACTT	100	0.078	174	1	14	14	3.5	unknown protein
	No	No	No	0.385	0.619	1.9	0.968	4.168	3.825		1	13420	2	GAAGAAGAAGAAGACTCTT	100	0.078	174	1	14	14	4.5	unknown protein
	No	No	No	0.385	0.619	1.9	0.968	4.168	3.825		2	13419	2	GAAGAAGAAGAAGACACTT	100	0.078	177	1	14	14	5	unknown protein
	No	No	No	0.385	0.619	1.9	0.968	4.168	3.825		1	13420	2	GAAGAAGAAGAAGACTCTT	100	0.078	177	1	14	14	5	unknown protein
AT5G11390.1	No	No	No	1.704	1.37	1.109	1.395	0.819	0.609		2	13419	2	GAAGAAGAAGAAGACACTT	100	0.078	29	1	14	14	4.5	unknown protein
	No	No	No	1.704	1.37	1.109	1.395	0.819	0.609		1	13420	2	GAAGAAGAAGAAGACTCTT	100	0.078	29	1	14	14	4.5	unknown protein
	No	No	No	1.704	1.37	1.109	1.395	0.819	0.609		2	13419	2	GAAGAAGAAGAAGACACTT	100	0.078	32	1	14	14	5	unknown protein
	No	No	No	1.704	1.37	1.109	1.395	0.819	0.609		1	13420	2	GAAGAAGAAGAAGACTCTT	100	0.078	32	1	14	14	5	unknown protein
AT5G57655.1	No	No	No	1.988	1.094	0.816	1.299	0.23	0.426		1	2	38	AAAAAAAAAAAAAAACCAT	100	0.02	73	2	15	15	3	xylose isomerase
	No	No	No	1.988	1.094	0.816	1.299	0.23	0.426		1	2	38	AAAAAAAAAAAAAAACCAT	100	0.078	73	1	14	14	4	xylose isomerase
	No	No	No	1.988	1.094	0.816	1.299	0.23	0.426		1	1776	10	AGAAAAAAAAAAAAAAAAAAT	100	0.025	74	2	15	15	4	xylose isomerase
	No	No	No	1.988	1.094	0.816	1.299	0.23	0.426		1	2686	1	ATATCATAACCATGGTTGGTAC	100	0.007	1322	3	16	16	3.5	xylose isomerase
AT1G07940.1	No	No	No	0.996	1.666	1.58	1.414	1.298	1.066		1	88	1	AAAAAATGGGATTTTGTGGC	100	0.089	687	4	14	14	4	elongation factor 1-alpha
	No	No	No	0.996	1.666	1.58	1.414	1.298	1.066		1	27291	3	TCAAGGTTGGTGGACCTCTCA	100	7e-06	743	1	21	21	0	elongation factor 1-alpha
	No	No	No	0.996	1.666	1.58	1.414	1.298	1.066		1	52302	3	TTGGCAGGGTCATCCTTGGAG	100	7e-06	1085	1	21	21	0	elongation factor 1-alpha
	No	No	No	0.996	1.666	1.58	1.414	1.298	1.066		1	351	2	AAAGAAGAAAAACAGATCT	100	0.078	1769	3	14	14	2.5	elongation factor 1-alpha
AT1G07940.2	No	No	No	0.996	1.666	1.58	1.414	1.298	1.066		1	88	1	AAAAAATGGGATTTTGTGGC	100	0.089	814	4	14	14	4	elongation factor 1-alpha
	No	No	No	0.996	1.666	1.58	1.414	1.298	1.066		1	27291	3	TCAAGGTTGGTGGACCTCTCA	100	7e-06	870	1	21	21	0	elongation factor 1-alpha
	No	No	No	0.996	1.666	1.58	1.414	1.298	1.066		1	52302	3	TTGGCAGGGTCATCCTTGGAG	100	7e-06	1212	1	21	21	0	elongation factor 1-alpha
	No	No	No	0.996	1.666	1.58	1.414	1.298	1.066		1	351	2	AAAGAAGAAAAACAGATCT	100	0.078	1896	3	14	14	2.5	elongation factor 1-alpha
AT5G63020.1	Yes	No	No	1.522	1.506	1.092	1.373	0.668	0.639		1	22003	1	TAGCAACTGTTCTTTAGACG	100	0.089	1030	1	14	14	3	NBS/LRR disease resistance like protein
	Yes	No	No	1.522	1.506	1.092	1.373	0.668	0.639		4	47515	1	TTAGCAACTGTTCTTTAGACG	100	0.025	1031	1	15	15	3	NBS/LRR disease resistance like protein
	Yes	No	No	1.522	1.506	1.092	1.373	0.668	0.639		1	3006	1	ATGACGTTAAGGGCCAATGGTA	100	2e-06	1067	1	22	22	0	NBS/LRR disease resistance like protein
	Yes	No	No	1.522	1.506	1.092	1.373	0.668	0.639		1	6562	1	CAGGGGACCCCGGTGGATGTG	100	7e-06	2442	1	21	21	0	NBS/LRR disease resistance like protein
AT5G49520.1	No	No	No	2.494	1.926	1.101	1.841	0.626	0.748		4	3080	1	ATGATGATGCTTGATTTCA	100	0.078	250	1	14	14	5	unknown protein
	No	No	No	2.494	1.926	1.101	1.841	0.626	0.748		1	51111	1	TTGATGATGATGATGGTTTGA	100	0.025	256	1	15	15	3.5	unknown protein
	No	No	No	2.494	1.926	1.101	1.841	0.626	0.748		1	17307	1	TAACATGTTGTAGGGCCTTG	100	0.089	1090	3	14	14	6	unknown protein
	No	No	No	2.494	1.926	1.101	1.841	0.626	0.748		1	7157	1	CATGATGATGATGGAACTGGT	94.7368	0.025	1168	2	18	19	3	unknown protein
AT3G49590.2	No	No	No	1.658	1.198	1.043	1.3	0.703	0.757		1	13759	1	GACGATGATGATGATGACA	100	0.02	36	1	15	15	3	unknown protein
	No	No	No	1.658	1.198	1.043	1.3	0.703	0.757		5	13760	2	GACGATGATGATGATGAGC	100	0.02	36	1	15	15	1.5	unknown protein
	No	No	No	1.658	1.198	1.043	1.3	0.703	0.757		1	25289	1	TATGACGATGATGATGACGGA	100	0.006	38	2	16	16	3.5	unknown protein
	No	No	No	1.658	1.198	1.043	1.3	0.703	0.757		9	14254	8	GATGATGATGATGATGATCTT	94.7368	0.025	39	1	18	19	2.5	unknown protein
AT3G49590.1	No	No	No	1.658	1.198	1.043	1.3	0.703	0.757		1	13759	1	GACGATGATGATGATGACA	100	0.02	36	1	15	15	3	unknown protein
	No	No	No	1.658	1.198	1.043	1.3	0.703	0.757		5	13760	2	GACGATGATGATGATGAGC	100	0.02	36	1	15	15	1.5	unknown protein
	No	No	No	1.658	1.198	1.043	1.3	0.703	0.757		1	25289	1	TATGACGATGATGATGACGGA	100	0.006	38	2	16	16	3.5	unknown protein
	No	No	No	1.658	1.198	1.043	1.3	0.703	0.757		9	14254	8	GATGATGATGATGATGATCTT	94.7368	0.025	39	1	18	19	2.5	unknown protein
AT5G60850.1	No	No	24.103..hairpin;24.512..hairpin;24.642..hairpin;24.34..hairpin;24.382..hairpin;24.370..hairpin;24.145..hairpin;24.94..hairpin;24.372..hairpin;24.213.hairpin;25.1110.hairpin;24.387..hairpin;25.734..hairpin;24.501..hairpin;25.841.hairpin;25.725.hairpin;24.52.hairpin;24.515..hairpin;24.102..hairpin;24.101..hairpin;95.1173..hairpin;95.1042..hairpin;95.1045..hairpin	0.8	0.671	1.691	1.054	0.828	0.593		25	15871	20	GTGAGGTGAAGTGGTGATGTC	100	0.025	34	3	15	15	5	zinc finger protein OBP4 - like
	No	No	24.103..hairpin;24.145..hairpin;24.94..hairpin;24.213.hairpin;25.1110.hairpin;24.387..hairpin;25.734..hairpin;24.501..hairpin;25.841.hairpin;24.102..hairpin;24.101..hairpin;24.168..hairpin;24.514..hairpin;24.513..hairpin	0.8	0.671	1.691	1.054	0.828	0.593		1	36615	7	TGAGGTGAAGTGGTGATGTCC	100	0.025	34	2	15	15	6	zinc finger protein OBP4 - like
	No	No	24.103..hairpin;24.512..hairpin;24.642..hairpin;24.34..hairpin;24.382..hairpin;24.370..hairpin;24.145..hairpin;24.94..hairpin;24.372..hairpin;24.213.hairpin;25.1110.hairpin;24.387..hairpin;25.734..hairpin;24.501..hairpin;25.841.hairpin;25.725.hairpin;24.52.hairpin;24.515..hairpin;24.102..hairpin;24.101..hairpin;24.168..hairpin;95.1173..hairpin;24.514..hairpin;24.513..hairpin;95.1042..hairpin;95.1…	0.8	0.671	1.691	1.054	0.828	0.593		1	36614	21	TGAGGTGAAGTGGTGATGTC	100	0.023	34	2	15	15	5	zinc finger protein OBP4 - like
	No	No	No	0.8	0.671	1.691	1.054	0.828	0.593		1	34051	1	TGAAAAAAAAAGAGAGGGAC	100	0.023	1233	3	15	15	3.5	zinc finger protein OBP4 - like
AT1G21910.1	No	No	No	1.62	0.672	0.565	0.952	0.408	0.256		2	13419	2	GAAGAAGAAGAAGACACTT	100	0.078	202	1	14	14	4	TINY like protein
	No	No	No	1.62	0.672	0.565	0.952	0.408	0.256		1	13420	2	GAAGAAGAAGAAGACTCTT	100	0.078	202	1	14	14	4	TINY like protein
	No	No	No	1.62	0.672	0.565	0.952	0.408	0.256		2	13419	2	GAAGAAGAAGAAGACACTT	100	0.078	205	1	14	14	4	TINY like protein
	No	No	No	1.62	0.672	0.565	0.952	0.408	0.256		1	13420	2	GAAGAAGAAGAAGACTCTT	100	0.078	205	1	14	14	4	TINY like protein
AT1G28370.1	No	No	No	2.049	1.289	0.598	1.312	0.293	0.474		1	2	38	AAAAAAAAAAAAAAACCAT	100	0.02	708	1	15	15	2	putative ethylene responsive element binding factor 4 protein
	No	No	No	2.049	1.289	0.598	1.312	0.293	0.474		1	2	38	AAAAAAAAAAAAAAACCAT	100	0.02	709	1	15	15	4	putative ethylene responsive element binding factor 4 protein
	No	No	No	2.049	1.289	0.598	1.312	0.293	0.474		1	2	38	AAAAAAAAAAAAAAACCAT	100	0.02	710	1	15	15	3	putative ethylene responsive element binding factor 4 protein
	No	No	No	2.049	1.289	0.598	1.312	0.293	0.474		1	1776	10	AGAAAAAAAAAAAAAAAAAAT	100	0.002	710	3	17	17	3	putative ethylene responsive element binding factor 4 protein
AT2G34500.1	No	No	No	1.068	3.184	1.365	1.872	1.029	0.841		2	13419	2	GAAGAAGAAGAAGACACTT	100	0.078	140	1	14	14	3	putative cytochrome P450
	No	No	No	1.068	3.184	1.365	1.872	1.029	0.841		1	13420	2	GAAGAAGAAGAAGACTCTT	100	0.078	140	1	14	14	3	putative cytochrome P450
	No	No	No	1.068	3.184	1.365	1.872	1.029	0.841		2	13419	2	GAAGAAGAAGAAGACACTT	100	0.078	143	1	14	14	5	putative cytochrome P450
	No	No	No	1.068	3.184	1.365	1.872	1.029	0.841		1	13420	2	GAAGAAGAAGAAGACTCTT	100	0.078	143	1	14	14	5	putative cytochrome P450
AT3G28360.1	No	No	No	1.577	0.981	1.015	1.191	1.053	1		3	37977	1	TGCAGAACACGTTGAGGTCC	100	0.089	2263	2	14	14	5.5	P-glycoprotein like protein
	No	No	No	1.577	0.981	1.015	1.191	1.053	1		1	45034	1	TGTGATGAGAAGGTGGCAC	100	0.078	2366	1	14	14	4	P-glycoprotein like protein
	No	No	No	1.577	0.981	1.015	1.191	1.053	1		1	45677	1	TGTGTGATGAGAAGGTGGCA	100	0.089	2366	3	14	14	4.5	P-glycoprotein like protein
	No	No	No	1.577	0.981	1.015	1.191	1.053	1		6	15125	1	GGCTCGAGTAATTTCAGGA	100	0.078	2391	3	14	14	3	P-glycoprotein like protein
AT2G36850.1	No	No	No	1.273	0.991	1.668	1.311	0.978	1.055		28	12397	2	CTTAGAGGGACAATATTTGCA	100	0.025	426	3	15	15	4.5	putative glucan synthase
	No	No	No	1.273	0.991	1.668	1.311	0.978	1.055		1	47373	2	TTAGAGGGACAATATTTGCAC	100	0.025	426	2	15	15	4.5	putative glucan synthase
	No	No	No	1.273	0.991	1.668	1.311	0.978	1.055		1	21419	2	TAGAGGGACAATATTTGCACA	100	0.025	426	1	15	15	5	putative glucan synthase
	No	No	No	1.273	0.991	1.668	1.311	0.978	1.055		10	21418	2	TAGAGGGACAATATTTGCAC	100	0.023	426	1	15	15	4	putative glucan synthase
AT5G20320.1	No	No	No	1.533	1.185	1.247	1.322	0.993	0.833		11	6237	1	CAGCAACACCAGAAGACGAG	100	0.023	1548	2	15	15	3.5	CAF-like protein
	No	No	No	1.533	1.185	1.247	1.322	0.993	0.833		1	14136	18	GAGTCTTGCAGTTCTGGCGT	100	0.089	2858	1	14	14	3.5	CAF-like protein
	No	No	No	1.533	1.185	1.247	1.322	0.993	0.833		1	53236	1	TTGGTTTCAGTTTCGGGATAA	100	0.006	4259	3	16	16	3.5	CAF-like protein
	No	No	No	1.533	1.185	1.247	1.322	0.993	0.833		4	53237	1	TTGGTTTCAGTTTCGGGATAAC	100	0.007	4259	3	16	16	3.5	CAF-like protein
AT1G32120.1	No	No	No	1.296	1.662	1.167	1.375	1.008	0.915		1	38476	2	TGCCCACCCTGGAAACGGCTC	100	0.025	232	3	15	15	4.5	hypothetical protein
	No	No	No	1.296	1.662	1.167	1.375	1.008	0.915		9	19222	1	TACAATGTTCTCATCAGGTCT	100	7e-06	1137	1	21	21	0	hypothetical protein
	No	No	No	1.296	1.662	1.167	1.375	1.008	0.915		1	25720	1	TATGGCAGAGGAAGTAATGGT	100	0.025	3189	3	15	15	3.5	hypothetical protein
	No	No	No	1.296	1.662	1.167	1.375	1.008	0.915		1	26796	1	TCAAATGCAGATGAAGGGTC	100	0.023	3725	2	15	15	3.5	hypothetical protein
AT5G07440.3	No	No	No	2.413	1.168	0.593	1.391	0.489	0.624		1	2	38	AAAAAAAAAAAAAAACCAT	100	0.02	153	1	15	15	2	glutamate dehydrogenase 2 GDH2
	No	No	No	2.413	1.168	0.593	1.391	0.489	0.624		1	2	38	AAAAAAAAAAAAAAACCAT	100	0.02	154	1	15	15	4	glutamate dehydrogenase 2 GDH2
	No	No	No	2.413	1.168	0.593	1.391	0.489	0.624		1	1776	10	AGAAAAAAAAAAAAAAAAAAT	100	0.006	154	3	16	16	4	glutamate dehydrogenase 2 GDH2
	No	No	No	2.413	1.168	0.593	1.391	0.489	0.624		2	53130	1	TTGGTGTTGATTTGATGAACAA	100	0.0005	1115	1	18	18	3	glutamate dehydrogenase 2 GDH2
AT1G34370.1	No	No	No	1.63	1.166	0.874	1.224	0.648	0.624		1	21377	1	TAGAGGAGGAAGCAGCCTA	100	0.02	39	2	15	15	3.5	zinc finger protein
	No	No	No	1.63	1.166	0.874	1.224	0.648	0.624		1	3079	472	ATGATGATGATGATGATGATGA	100	0.007	61	2	16	16	3.5	zinc finger protein
	No	No	No	1.63	1.166	0.874	1.224	0.648	0.624		9	14254	8	GATGATGATGATGATGATCTT	100	0.006	61	3	16	16	4.5	zinc finger protein
	No	No	No	1.63	1.166	0.874	1.224	0.648	0.624		1	45039	3	TGTGATGATGATGATGATGATGA	100	0.002	62	2	17	17	3.5	zinc finger protein
AT4G39980.1	No	No	No	0.79	2.202	0.804	1.265	1.062	1.015		1	28187	7	TCAGATCTGGTGGAGATGG	100	0.078	118	3	14	14	3.5	2-dehydro-3-deoxyphosphoheptonate aldolase
	No	No	No	0.79	2.202	0.804	1.265	1.062	1.015		1	28188	7	TCAGATCTGGTGGAGATGGT	100	0.089	118	3	14	14	4.5	2-dehydro-3-deoxyphosphoheptonate aldolase
	No	No	No	0.79	2.202	0.804	1.265	1.062	1.015		10	23061	4	TAGGGATGAAATGTGATCAT	100	0.089	181	3	14	14	6	2-dehydro-3-deoxyphosphoheptonate aldolase
	No	No	No	0.79	2.202	0.804	1.265	1.062	1.015		2	483	1	AAAGGAAGTTGCAGAGATT	100	0.078	346	3	14	14	3.5	2-dehydro-3-deoxyphosphoheptonate aldolase
AT3G09010.1	No	No	No	0.933	1.54	0.79	1.088	0.883	0.852		2	13419	2	GAAGAAGAAGAAGACACTT	100	0.078	152	1	14	14	3	putative receptor ser/thr protein kinase
	No	No	No	0.933	1.54	0.79	1.088	0.883	0.852		1	13420	2	GAAGAAGAAGAAGACTCTT	100	0.078	152	1	14	14	4	putative receptor ser/thr protein kinase
	No	No	No	0.933	1.54	0.79	1.088	0.883	0.852		2	13419	2	GAAGAAGAAGAAGACACTT	100	0.078	155	1	14	14	4	putative receptor ser/thr protein kinase
	No	No	No	0.933	1.54	0.79	1.088	0.883	0.852		1	13420	2	GAAGAAGAAGAAGACTCTT	100	0.078	155	1	14	14	4	putative receptor ser/thr protein kinase
AT4G38840.1	No	No	No	0.592	0.798	1.859	1.083	3.76	1.573		3	354	1	AAAGAAGAAGATGATGAGCGT	100	0.006	168	2	16	16	4	auxin-induced protein - like
	No	No	No	0.592	0.798	1.859	1.083	3.76	1.573		3	13421	1	GAAGAAGAAGATGATGTTGAT	100	0.006	169	1	16	16	2.5	auxin-induced protein - like
	No	No	No	0.592	0.798	1.859	1.083	3.76	1.573		6	13422	1	GAAGAAGAAGATGATTAAGGA	100	0.025	169	1	15	15	4	auxin-induced protein - like
	No	No	No	0.592	0.798	1.859	1.083	3.76	1.573		1	14342	1	GATGGTTTTGATTAATGCT	100	0.078	570	1	14	14	4	auxin-induced protein - like
AT3G54810.1	No	No	No	1.672	0.842	0.554	1.023	0.281	0.242		1	17855	2	TAAGAGCTCAGGTGAAGAAT	94.4444	0.089	497	3	17	18	3	unknown protein
	No	No	No	1.672	0.842	0.554	1.023	0.281	0.242		1	11311	1	CTGAAAAAAAAAGAGAGGG	100	0.078	1598	3	14	14	4.5	unknown protein
	No	No	No	1.672	0.842	0.554	1.023	0.281	0.242		1	34051	1	TGAAAAAAAAAGAGAGGGAC	100	0.089	1598	2	14	14	5.5	unknown protein
	No	No	No	1.672	0.842	0.554	1.023	0.281	0.242		1	3	25	AAAAAAAAAAAAAGAAAGA	100	0.02	1609	3	15	15	1.5	unknown protein
AT3G61460.1	No	No	No	1.168	1.075	1.864	1.369	2.019	1.158		2	32161	1	TCGGGTCGGGTACGATGTGTA	100	7e-06	245	1	21	21	0	RING finger protein
	No	No	No	1.168	1.075	1.864	1.369	2.019	1.158		60	9189	1	CGGGTATTCGGGTCGAGTA	100	0.02	252	1	15	15	1	RING finger protein
	No	No	No	1.168	1.075	1.864	1.369	2.019	1.158		1	54911	1	TTTCGGGTATTCGGGTCGGGTA	100	2e-06	255	1	22	22	0	RING finger protein
	No	No	No	1.168	1.075	1.864	1.369	2.019	1.158		16	36152	1	TGAGCGGGTTTCGGGTATTCG	100	7e-06	263	1	21	21	0	RING finger protein
AT4G30430.1	No	No	No	1.735	1.364	1.044	1.381	0.536	0.583		1	16748	1	TAAAGCAGTGAGATCTAGTTG	100	0.025	562	2	15	15	4	senescence-associated protein homolog
	No	No	No	1.735	1.364	1.044	1.381	0.536	0.583		4	14880	24	GGAGTACAAGGAAAGGGTA	100	0.078	789	1	14	14	3.5	senescence-associated protein homolog
	No	No	No	1.735	1.364	1.044	1.381	0.536	0.583		1	2590	4	ATAGGAGTACAAGGAAAAGG	100	0.006	790	3	16	16	3	senescence-associated protein homolog
	No	No	No	1.735	1.364	1.044	1.381	0.536	0.583		1	22768	2	TAGGAGTACAAGGAAAAGGGT	100	0.006	790	2	16	16	2.5	senescence-associated protein homolog
AT5G33290.1	No	No	No	1.383	2.159	1.414	1.652	1.065	0.911		2	13419	2	GAAGAAGAAGAAGACACTT	100	0.078	455	1	14	14	4	unknown protein
	No	No	No	1.383	2.159	1.414	1.652	1.065	0.911		1	13420	2	GAAGAAGAAGAAGACTCTT	100	0.078	455	1	14	14	4	unknown protein
	No	No	No	1.383	2.159	1.414	1.652	1.065	0.911		2	13419	2	GAAGAAGAAGAAGACACTT	100	0.078	458	1	14	14	5	unknown protein
	No	No	No	1.383	2.159	1.414	1.652	1.065	0.911		1	13420	2	GAAGAAGAAGAAGACTCTT	100	0.078	458	1	14	14	5	unknown protein
AT5G67580.1	No	No	No	1.356	0.823	1.53	1.236	0.689	0.699		2	13419	2	GAAGAAGAAGAAGACACTT	100	0.02	113	1	15	15	4	telomere repeat binding factor 2 TRB2
	No	No	No	1.356	0.823	1.53	1.236	0.689	0.699		1	13420	2	GAAGAAGAAGAAGACTCTT	100	0.02	113	1	15	15	3.5	telomere repeat binding factor 2 TRB2
	No	No	No	1.356	0.823	1.53	1.236	0.689	0.699		4	3848	1	CAAAAAAGAGAGCAGATTGTG	100	0.006	1320	2	16	16	4	telomere repeat binding factor 2 TRB2
	No	No	No	1.356	0.823	1.53	1.236	0.689	0.699		2	52774	1	TTGGGTCTAGAAGAATTCAGC	100	0.025	1627	1	15	15	3	telomere repeat binding factor 2 TRB2
AT1G34370.3	No	No	No	1.63	1.166	0.874	1.224	0.648	0.624		1	21377	1	TAGAGGAGGAAGCAGCCTA	100	0.02	36	2	15	15	3.5	zinc finger protein
	No	No	No	1.63	1.166	0.874	1.224	0.648	0.624		1	3079	472	ATGATGATGATGATGATGATGA	100	0.007	58	2	16	16	3.5	zinc finger protein
	No	No	No	1.63	1.166	0.874	1.224	0.648	0.624		9	14254	8	GATGATGATGATGATGATCTT	100	0.006	58	3	16	16	4.5	zinc finger protein
	No	No	No	1.63	1.166	0.874	1.224	0.648	0.624		1	45039	3	TGTGATGATGATGATGATGATGA	100	0.002	59	2	17	17	3.5	zinc finger protein
AT1G34370.2	No	No	No	1.63	1.166	0.874	1.224	0.648	0.624		1	21377	1	TAGAGGAGGAAGCAGCCTA	100	0.02	45	2	15	15	3.5	zinc finger protein
	No	No	No	1.63	1.166	0.874	1.224	0.648	0.624		1	3079	472	ATGATGATGATGATGATGATGA	100	0.007	67	2	16	16	3.5	zinc finger protein
	No	No	No	1.63	1.166	0.874	1.224	0.648	0.624		9	14254	8	GATGATGATGATGATGATCTT	100	0.006	67	3	16	16	4.5	zinc finger protein
	No	No	No	1.63	1.166	0.874	1.224	0.648	0.624		1	45039	3	TGTGATGATGATGATGATGATGA	100	0.002	68	2	17	17	3.5	zinc finger protein
AT1G73630.1	No	No	No	1.12	1.566	0.948	1.211	1.443	1.351		10	30419	1	TCGAACGCTTCACGGATCTCTA	100	2e-06	296	1	22	22	0	calmodulin like protein
	No	No	No	1.12	1.566	0.948	1.211	1.443	1.351		1	3	25	AAAAAAAAAAAAAGAAAGA	100	0.078	627	4	14	14	2	calmodulin like protein
	No	No	No	1.12	1.566	0.948	1.211	1.443	1.351		1	1	2	AAAAAAAAAAAAAAAAAAAAAACCATT	91.3043	0.04	635	1	21	23	4	calmodulin like protein
	No	No	No	1.12	1.566	0.948	1.211	1.443	1.351		1	1776	10	AGAAAAAAAAAAAAAAAAAAT	94.7368	0.025	639	2	18	19	3	calmodulin like protein
AT1G77760.1	No	No	No	0.78	1.825	0.659	1.088	1.268	4.122		4	16065	2	GTGTTGAGACATGAGAAGT	100	0.02	2328	1	15	15	4	nitrate reductase 1 NR1
	No	No	No	0.78	1.825	0.659	1.088	1.268	4.122		2	10380	1	CTAGTGGACCTTTGATATCTA	100	7e-06	2377	1	21	21	0	nitrate reductase 1 NR1
	No	No	No	0.78	1.825	0.659	1.088	1.268	4.122		1	7006	1	CATCATCATCATCACAGAAG	100	0.089	3008	1	14	14	4	nitrate reductase 1 NR1
AT3G19240.1	No	No	No	1.567	1.029	0.91	1.169	0.415	0.61		2	13419	2	GAAGAAGAAGAAGACACTT	100	0.078	294	1	14	14	4	dem-like protein
	No	No	No	1.567	1.029	0.91	1.169	0.415	0.61		1	13420	2	GAAGAAGAAGAAGACTCTT	100	0.078	294	1	14	14	3	dem-like protein
	No	No	No	1.567	1.029	0.91	1.169	0.415	0.61		5	50473	1	TTGAGAAGGAGAAGTTTCA	100	0.078	1995	3	14	14	4.5	dem-like protein
AT4G12120.1	No	No	No	1.028	1.521	0.947	1.165	0.844	0.979		1	14667	1	GCGACGAAGACAACAACGGTGA	100	0.007	129	3	16	16	3	unknown protein
	No	No	No	1.028	1.521	0.947	1.165	0.844	0.979		2	13419	2	GAAGAAGAAGAAGACACTT	100	0.078	185	1	14	14	5	unknown protein
	No	No	No	1.028	1.521	0.947	1.165	0.844	0.979		1	13420	2	GAAGAAGAAGAAGACTCTT	100	0.078	185	1	14	14	4	unknown protein
AT3G22104.1	No	No	No	0.999	0.595	1.564	1.053	2.032	2.544		5	29024	1	TCATGGTTTCAAGAATGCT	100	0.078	1172	3	14	14	3	hypothetical protein
	No	No	No	0.999	0.595	1.564	1.053	2.032	2.544		1	20695	1	TACTTCGATGGAGATGGTAT	100	0.089	1352	4	14	14	3.5	hypothetical protein
	No	No	No	0.999	0.595	1.564	1.053	2.032	2.544		14	49272	2	TTCGATGGAGATGGACAAGTT	100	0.025	1352	1	15	15	4.5	hypothetical protein
AT3G13080.4	No	No	No	1.091	2.78	1.668	1.846	0.774	0.811		1	826	13	AAGATCTCAGATGATGATTAT	94.7368	0.025	1541	1	18	19	2.5	ABC transporter
	No	No	No	1.091	2.78	1.668	1.846	0.774	0.811		1	28042	3	TCAGAAGCAGTGGCTTTAGTT	100	0.025	4532	2	15	15	4	ABC transporter
	No	No	No	1.091	2.78	1.668	1.846	0.774	0.811		1	5114	1	CAATCGAAACTGGAAGGTGTC	100	0.025	4858	1	15	15	5	ABC transporter
AT3G13080.2	No	No	No	1.091	2.78	1.668	1.846	0.774	0.811		1	826	13	AAGATCTCAGATGATGATTAT	94.7368	0.025	1541	1	18	19	2.5	ABC transporter
	No	No	No	1.091	2.78	1.668	1.846	0.774	0.811		1	28042	3	TCAGAAGCAGTGGCTTTAGTT	100	0.025	4246	2	15	15	4	ABC transporter
	No	No	No	1.091	2.78	1.668	1.846	0.774	0.811		1	5114	1	CAATCGAAACTGGAAGGTGTC	100	0.025	4484	1	15	15	5	ABC transporter
AT3G50930.1	No	No	No	1.798	5.317	1.098	2.738	0.243	0.352		23	53112	2	TTGGTGTGCAATACGGTCGAT	100	0.025	1615	1	15	15	4	BCS1 protein-like protein
	No	No	No	1.798	5.317	1.098	2.738	0.243	0.352		1	100	1	AAAAACAGAGAGAAACGACGG	100	0.025	2257	1	15	15	2.5	BCS1 protein-like protein
	No	No	No	1.798	5.317	1.098	2.738	0.243	0.352		1	44	1	AAAAAACAGAGAGAAACGACGG	100	0.007	2258	1	16	16	2.5	BCS1 protein-like protein
AT3G13080.1	No	No	No	1.091	2.78	1.668	1.846	0.774	0.811		1	826	13	AAGATCTCAGATGATGATTAT	94.7368	0.025	1541	1	18	19	2.5	ABC transporter
	No	No	No	1.091	2.78	1.668	1.846	0.774	0.811		1	28042	3	TCAGAAGCAGTGGCTTTAGTT	100	0.025	4321	2	15	15	4	ABC transporter
	No	No	No	1.091	2.78	1.668	1.846	0.774	0.811		1	5114	1	CAATCGAAACTGGAAGGTGTC	100	0.025	4559	1	15	15	5	ABC transporter
AT3G09520.1	No	No	No	0.93	2.064	1.022	1.339	0.908	0.974		7	14062	1	GAGGAGGAGGAGGTGAACA	100	0.02	76	1	15	15	2	hypothetical protein
	No	No	No	0.93	2.064	1.022	1.339	0.908	0.974		2	37220	1	TGATGATCCAAGCGAAGTTGA	100	0.025	1296	2	15	15	3	hypothetical protein
	No	No	No	0.93	2.064	1.022	1.339	0.908	0.974		1	47364	2	TTAGAGGAAGGAGAAGTCGT	100	0.089	1860	3	14	14	4	hypothetical protein
AT2G33120.2	No	No	No	1.381	1.528	1.03	1.313	0.59	0.536		2	48487	1	TTCAACTGCAACAACATGTCA	100	0.025	442	2	15	15	4	putative synaptobrevin
	No	No	No	1.381	1.528	1.03	1.313	0.59	0.536		7	3078	1	ATGATGATGAGAATGATGAT	100	0.089	859	1	14	14	3.5	putative synaptobrevin
	No	No	No	1.381	1.528	1.03	1.313	0.59	0.536		1	16077	2	GTTACCGCAGTTGAATTGGTT	100	0.025	892	2	15	15	4.5	putative synaptobrevin
AT2G33120.1	No	No	No	1.381	1.528	1.03	1.313	0.59	0.536		2	48487	1	TTCAACTGCAACAACATGTCA	100	0.025	418	2	15	15	4	putative synaptobrevin
	No	No	No	1.381	1.528	1.03	1.313	0.59	0.536		7	3078	1	ATGATGATGAGAATGATGAT	100	0.089	835	1	14	14	3.5	putative synaptobrevin
	No	No	No	1.381	1.528	1.03	1.313	0.59	0.536		1	16077	2	GTTACCGCAGTTGAATTGGTT	100	0.025	868	2	15	15	4.5	putative synaptobrevin
AT2G27500.1	No	No	No	1.585	0.816	0.487	0.963	0.209	0.519		1	39284	1	TGCTCTAACCAGGTGGATGT	100	0.089	19	2	14	14	4	beta-1
	No	No	157.4..hairpin	1.585	0.816	0.487	0.963	0.209	0.519		9	5768	1	CACTCCTCTTCTTCTTGATG	100	0.089	149	3	14	14	5	beta-1
	No	No	No	1.585	0.816	0.487	0.963	0.209	0.519		5	50473	1	TTGAGAAGGAGAAGTTTCA	100	0.078	401	1	14	14	5	beta-1
AT2G27500.2	No	No	No	1.585	0.816	0.487	0.963	0.209	0.519		1	39284	1	TGCTCTAACCAGGTGGATGT	100	0.089	19	2	14	14	4	beta-1
	No	No	157.4..hairpin	1.585	0.816	0.487	0.963	0.209	0.519		9	5768	1	CACTCCTCTTCTTCTTGATG	100	0.089	149	3	14	14	5	beta-1
	No	No	No	1.585	0.816	0.487	0.963	0.209	0.519		5	50473	1	TTGAGAAGGAGAAGTTTCA	100	0.078	401	1	14	14	5	beta-1
AT4G14400.1	No	No	No	0.434	1.735	0.22	0.796	0.918	0.216		1	29473	2	TCCAGCGTCTACGGAATGGC	100	0.089	783	1	14	14	4	unknown protein
	No	No	No	0.434	1.735	0.22	0.796	0.918	0.216		1	29475	1	TCCAGCGTCTACGGAATGGT	100	0.089	783	1	14	14	3	unknown protein
	No	No	No	0.434	1.735	0.22	0.796	0.918	0.216		4	48995	1	TTCCAGCGTCTACGGAATGGT	100	0.025	784	1	15	15	3	unknown protein
AT3G11820.2	No	No	No	1.666	2.185	0.656	1.502	0.524	0.272		7	3078	1	ATGATGATGAGAATGATGAT	100	0.089	1054	1	14	14	1	syntaxin like protein
	No	No	No	1.666	2.185	0.656	1.502	0.524	0.272		1	1510	1	ACCACCACCACCAGCGCCGCC	95	0.006	1129	2	19	20	2	syntaxin like protein
	No	No	No	1.666	2.185	0.656	1.502	0.524	0.272		2	5441	1	CACCACCACCACCAGCGCCGC	94.7368	0.025	1129	3	18	19	2	syntaxin like protein
AT1G33420.1	No	No	No	1.415	1.665	1.18	1.42	0.838	1.029		1	8165	1	CCTCGTGCAAGCCTTAGTGTC	100	7e-06	659	1	21	21	0	unknown protein
	No	No	No	1.415	1.665	1.18	1.42	0.838	1.029		3	53631	1	TTGTGGGCGTCCTGAAGCTTTC	100	2e-06	1328	1	22	22	0	unknown protein
	No	No	No	1.415	1.665	1.18	1.42	0.838	1.029		1	50005	1	TTGAACCAGGATTGCAACGTG	100	7e-06	1476	1	21	21	0	unknown protein
AT3G11820.1	No	No	No	1.666	2.185	0.656	1.502	0.524	0.272		7	3078	1	ATGATGATGAGAATGATGAT	100	0.089	1138	1	14	14	1	syntaxin like protein
	No	No	No	1.666	2.185	0.656	1.502	0.524	0.272		1	1510	1	ACCACCACCACCAGCGCCGCC	95	0.006	1213	2	19	20	2	syntaxin like protein
	No	No	No	1.666	2.185	0.656	1.502	0.524	0.272		2	5441	1	CACCACCACCACCAGCGCCGC	94.7368	0.025	1213	3	18	19	2	syntaxin like protein
AT4G26100.1	No	No	No	1.17	1.6	0.99	1.26	0.53	0.57		4	7377	1	CATGTGCTGATGTGTAATAT	100	0.089	783	2	14	14	3.5	Col-0 casein kinase I like protein
	No	No	No	1.17	1.6	0.99	1.26	0.53	0.57		1	29042	21	TCATGTGCTGATGTGTCAA	100	0.078	783	3	14	14	5	Col-0 casein kinase I like protein
	No	No	No	1.17	1.6	0.99	1.26	0.53	0.57		1	7378	17	CATGTGCTGATGTGTCAAGT	100	0.089	783	2	14	14	5	Col-0 casein kinase I like protein
AT4G34160.1	No	No	No	1.334	0.963	1.585	1.294	0.873	0.883		2	13419	2	GAAGAAGAAGAAGACACTT	100	0.005	404	1	16	16	3	cyclin delta-3
	No	No	No	1.334	0.963	1.585	1.294	0.873	0.883		1	13420	2	GAAGAAGAAGAAGACTCTT	100	0.02	404	1	15	15	4	cyclin delta-3
	No	No	No	1.334	0.963	1.585	1.294	0.873	0.883		1	6331	1	CAGCGATGATGATGAATGGG	100	0.089	1185	4	14	14	2.5	cyclin delta-3
AT1G07930.1	No	No	No	1.096	1.642	1.36	1.366	1.122	1.012		1	88	1	AAAAAATGGGATTTTGTGGC	100	0.089	695	4	14	14	4	elongation factor 1-alpha
	No	No	No	1.096	1.642	1.36	1.366	1.122	1.012		1	27291	3	TCAAGGTTGGTGGACCTCTCA	100	7e-06	751	1	21	21	0	elongation factor 1-alpha
	No	No	No	1.096	1.642	1.36	1.366	1.122	1.012		1	52302	3	TTGGCAGGGTCATCCTTGGAG	100	7e-06	1093	1	21	21	0	elongation factor 1-alpha
AT1G03740.2	No	No	No	1.716	0.59	1.344	1.217	0.353	0.484		16	15856	1	GTGACTGGTTGATCGTGAC	100	0.078	2539	1	14	14	2
	No	No	No	1.716	0.59	1.344	1.217	0.353	0.484		7	23850	1	TAGTGACTGGTTGATCGTGA	100	0.089	2539	3	14	14	3
	No	No	No	1.716	0.59	1.344	1.217	0.353	0.484		1	41621	1	TGGCTGAGCCAACAATGGTCC	100	7e-06	2763	1	21	21	0
AT1G03740.1	No	No	No	1.716	0.59	1.344	1.217	0.353	0.484		16	15856	1	GTGACTGGTTGATCGTGAC	100	0.078	2539	1	14	14	2
	No	No	No	1.716	0.59	1.344	1.217	0.353	0.484		7	23850	1	TAGTGACTGGTTGATCGTGA	100	0.089	2539	3	14	14	3
	No	No	No	1.716	0.59	1.344	1.217	0.353	0.484		1	41621	1	TGGCTGAGCCAACAATGGTCC	100	7e-06	2681	1	21	21	0
AT5G57910.1	No	No	No	1.641	1.145	0.983	1.256	0.824	0.866		1	21349	7	TAGAGGAAAGAGAGCAATGAC	94.7368	0.025	85	2	18	19	2.5	unknown protein
	No	No	No	1.641	1.145	0.983	1.256	0.824	0.866		2	380	1	AAAGAGAGAGATGATGCCAT	100	0.089	117	1	14	14	5	unknown protein
	No	No	No	1.641	1.145	0.983	1.256	0.824	0.866		1	7738	1	CCAGAAAGAGAGAGATACCC	100	0.089	119	3	14	14	6	unknown protein
AT2G32680.1	No	No	No	0.9	5.262	0.867	2.343	0.559	0.225		1	27099	1	TCAAGATGCTTGAGGTTGATG	100	7e-06	1037	1	21	21	0	putative disease resistance protein
	No	No	No	0.9	5.262	0.867	2.343	0.559	0.225		1	40512	1	TGGAGGAGAAGAGTTTACATA	100	0.025	1089	2	15	15	5	putative disease resistance protein
	No	No	No	0.9	5.262	0.867	2.343	0.559	0.225		1	32535	1	TCGTGCGTGATGATGCTTTCC	100	7e-06	1972	1	21	21	0	putative disease resistance protein
AT1G64880.1	No	No	No	1.027	1.562	1.298	1.295	1.121	1.297		1	33384	1	TCTGACGATGCTCGAGGGTC	100	0.089	98	3	14	14	5	unknown protein
	No	No	No	1.027	1.562	1.298	1.295	1.121	1.297		1	7006	1	CATCATCATCATCACAGAAG	100	0.089	933	1	14	14	4.5	unknown protein
	No	No	No	1.027	1.562	1.298	1.295	1.121	1.297		1	7006	1	CATCATCATCATCACAGAAG	100	0.089	936	1	14	14	4.5	unknown protein
AT3G48390.1	No	No	No	1.563	0.831	0.719	1.038	0.431	0.646		1	28025	79	TCAGAACTCCGCAGTTAAGCG	94.7368	0.025	119	1	18	19	2.5	unknown protein
	No	No	No	1.563	0.831	0.719	1.038	0.431	0.646		2	13419	2	GAAGAAGAAGAAGACACTT	100	0.078	138	1	14	14	3	unknown protein
	No	No	No	1.563	0.831	0.719	1.038	0.431	0.646		1	13420	2	GAAGAAGAAGAAGACTCTT	100	0.078	138	1	14	14	3	unknown protein
AT1G30680.1	No	No	No	1.036	1.112	1.521	1.223	1.002	1.169		1	47295	2	TTAGAAGGTGTCATTCGGGGT	100	0.025	1684	2	15	15	5	unknown protein
	No	No	No	1.036	1.112	1.521	1.223	1.002	1.169		20	2518	5	ATAGAGAACCACCATGATTGAT	94.7368	0.028	2414	1	18	19	2	unknown protein
	No	No	No	1.036	1.112	1.521	1.223	1.002	1.169		1	38600	1	TGCCGCAACAAAAGGATGGT	100	0.023	2546	2	15	15	3.5	unknown protein
AT1G05670.1	No	No	No	1.271	3.838	1.669	2.259	0.595	0.652		30	44251	5	TGTAGGTAACAACATTTGGTC	94.7368	0.025	2712	1	18	19	3	UDP glycosyltransferase UGT74E1
	No	No	No	1.271	3.838	1.669	2.259	0.595	0.652		1	53332	2	TTGTAGGTAACAACATTTGGTC	94.7368	0.028	2712	2	18	19	4	UDP glycosyltransferase UGT74E1
	No	No	No	1.271	3.838	1.669	2.259	0.595	0.652		17	44252	5	TGTAGGTAACAACATTTGGTCT	94.7368	0.028	2712	1	18	19	4	UDP glycosyltransferase UGT74E1
AT2G03760.1	No	No	No	1.062	5.949	2.735	3.249	0.696	0.537		1	7931	2	CCCGATGATGATGATGAGAC	100	0.089	225	4	14	14	4	putative steroid sulfotransferase
	No	No	No	1.062	5.949	2.735	3.249	0.696	0.537		9	14254	8	GATGATGATGATGATGATCTT	100	0.025	226	3	15	15	3	putative steroid sulfotransferase
	No	No	No	1.062	5.949	2.735	3.249	0.696	0.537		1	39699	1	TGGAACTGATGATGATGATGA	100	3e-05	231	2	20	20	1	putative steroid sulfotransferase
AT2G33060.1	No	No	No	1.451	1.763	1.439	1.551	1.198	1.06		1	27099	1	TCAAGATGCTTGAGGTTGATG	100	0.0004	918	4	18	18	1	putative leucine-rich repeat disease resistance protein
	No	No	No	1.451	1.763	1.439	1.551	1.198	1.06		9	24533	1	TATAGGGCCATGGAATTTGTT	100	7e-06	1744	1	21	21	0	putative leucine-rich repeat disease resistance protein
	No	No	No	1.451	1.763	1.439	1.551	1.198	1.06		1	30764	1	TCGAGGACCTCGATCAGCTGC	100	0.025	1766	3	15	15	5	putative leucine-rich repeat disease resistance protein
AT2G47130.1	No	No	No	0.983	1.654	1.012	1.217	0.866	0.641		1	3	25	AAAAAAAAAAAAAGAAAGA	100	0.02	922	1	15	15	2.5	putative alcohol dehydrogenase
	No	No	No	0.983	1.654	1.012	1.217	0.866	0.641		1	2	38	AAAAAAAAAAAAAAACCAT	100	0.078	923	2	14	14	5	putative alcohol dehydrogenase
	No	No	No	0.983	1.654	1.012	1.217	0.866	0.641		1	2	38	AAAAAAAAAAAAAAACCAT	100	0.078	923	1	14	14	4	putative alcohol dehydrogenase
AT1G28330.3	No	No	No	1.915	0.676	0.573	1.055	0.235	0.29		8	9917	3	CTACCATCCGATCAACAAGAG	100	0.006	606	3	16	16	5	dormancy-associated protein
	No	No	No	1.915	0.676	0.573	1.055	0.235	0.29		2	19772	1	TACCATCCGATCAACAAGAGT	100	0.006	606	2	16	16	4.5	dormancy-associated protein
	No	No	No	1.915	0.676	0.573	1.055	0.235	0.29		1	19771	3	TACCATCCGATCAACAAGAG	100	0.006	606	2	16	16	4	dormancy-associated protein
AT1G62360.1	No	No	No	2.345	1.364	1.071	1.593	1.278	1.098		1	7006	1	CATCATCATCATCACAGAAG	100	0.089	90	1	14	14	3	homeobox transcription factor shootmeristemless stm
	No	No	No	2.345	1.364	1.071	1.593	1.278	1.098		1	47364	2	TTAGAGGAAGGAGAAGTCGT	100	0.089	267	3	14	14	4.5	homeobox transcription factor shootmeristemless stm
	No	No	No	2.345	1.364	1.071	1.593	1.278	1.098		2	52956	1	TTGGTCCCATAGATGTGTGGT	100	0.025	511	1	15	15	4	homeobox transcription factor shootmeristemless stm
AT4G12730.1	No	No	No	0.869	1.542	1.145	1.185	1.513	0.619		3	21212	1	TAGAGAGAGAAAAAGATGGC	94.4444	0.089	135	2	17	18	3	fasciclin-like arabinogalactan protein FLA2
	No	No	No	0.869	1.542	1.145	1.185	1.513	0.619		1	37137	1	TGATCTGGTGAAGTGTTCGG	100	0.089	383	1	14	14	3.5	fasciclin-like arabinogalactan protein FLA2
	No	No	No	0.869	1.542	1.145	1.185	1.513	0.619		1	44980	4	TGTGAGGATGAGGTCGAGTGA	100	0.025	642	2	15	15	5	fasciclin-like arabinogalactan protein FLA2
AT1G75500.1	No	No	No	1.315	1.269	1.748	1.444	2.015	1.492		1	45719	1	TGTGTGTGTGTGTTGGTGTGT	95.2381	0.002	109	1	20	21	1	nodulin-like protein
	No	No	No	1.315	1.269	1.748	1.444	2.015	1.492		5	13764	1	GACGCAAGGCGATGATGAG	100	0.078	331	4	14	14	3	nodulin-like protein
	No	No	No	1.315	1.269	1.748	1.444	2.015	1.492		2	51	1	AAAAAAGAAGAGAAACAAAGA	100	0.025	1452	1	15	15	4	nodulin-like protein
AT1G75080.1	No	No	No	1.524	1.362	0.93	1.272	0.738	0.6		2	13419	2	GAAGAAGAAGAAGACACTT	100	0.078	121	1	14	14	4	unknown protein
	No	No	No	1.524	1.362	0.93	1.272	0.738	0.6		1	13420	2	GAAGAAGAAGAAGACTCTT	100	0.078	121	1	14	14	5	unknown protein
	No	No	No	1.524	1.362	0.93	1.272	0.738	0.6		23	15488	2	GTAGGAGAGGTTGGTGTTG	100	0.078	1029	1	14	14	2.5	unknown protein
AT1G75080.2	No	No	No	1.524	1.362	0.93	1.272	0.738	0.6		2	13419	2	GAAGAAGAAGAAGACACTT	100	0.078	121	1	14	14	4	unknown protein
	No	No	No	1.524	1.362	0.93	1.272	0.738	0.6		1	13420	2	GAAGAAGAAGAAGACTCTT	100	0.078	121	1	14	14	5	unknown protein
	No	No	No	1.524	1.362	0.93	1.272	0.738	0.6		23	15488	2	GTAGGAGAGGTTGGTGTTG	100	0.078	1029	1	14	14	2.5	unknown protein
AT5G61210.1	No	No	No	1.022	1.748	0.673	1.148	0.558	0.537		2	13419	2	GAAGAAGAAGAAGACACTT	100	0.078	125	1	14	14	4	snap25a
	No	No	No	1.022	1.748	0.673	1.148	0.558	0.537		1	13420	2	GAAGAAGAAGAAGACTCTT	100	0.078	125	1	14	14	5	snap25a
	No	No	No	1.022	1.748	0.673	1.148	0.558	0.537		2	830	1	AAGATGGAGAAGATACGCAA	100	0.089	194	1	14	14	4.5	snap25a
AT2G48160.1	No	No	No	1.478	0.968	1.975	1.474	0.862	0.695		2	16743	22	TAAAGCACAAGGTCGCCACT	100	0.023	324	3	15	15	4.5
	No	No	No	1.478	0.968	1.975	1.474	0.862	0.695		1	31129	1	TCGATATTAATTTGGAATGGT	100	0.025	1275	3	15	15	5
	No	No	No	1.478	0.968	1.975	1.474	0.862	0.695		1	35216	1	TGACACCATTGTATGATTCGT	100	0.025	4215	2	15	15	4.5
AT1G52290.1	No	No	No	0.697	1.775	0.803	1.091	1.062	0.692		2	27044	1	TCAAGAAGGTCCGTTGATGG	94.4444	0.089	205	3	17	18	2.5	protein kinase
	No	No	No	0.697	1.775	0.803	1.091	1.062	0.692		1	27045	1	TCAAGAAGGTCCGTTGATGGAT	95	0.007	205	3	19	20	2.5	protein kinase
	No	No	No	0.697	1.775	0.803	1.091	1.062	0.692		1	37155	1	TGATGAACTCCATTGTGGCC	100	0.023	459	1	15	15	3.5	protein kinase
AT2G45560.1	No	No	No	0.523	0.599	1.556	0.893	1.455	2.082		1	1219	2	ACAAAATCTGGTCATGTGGTT	100	0.0004	463	1	18	18	1.5	cytochrome P450 like protein
	No	No	No	0.523	0.599	1.556	0.893	1.455	2.082		1	15124	1	GGCTCCGAATGGTGACTGTG	100	0.089	1491	1	14	14	4.5	cytochrome P450 like protein
	No	No	No	0.523	0.599	1.556	0.893	1.455	2.082		1	41598	2	TGGCTCCGAATGGTGACTGT	100	0.089	1491	2	14	14	4	cytochrome P450 like protein
AT1G20823.1	No	No	No	1.76	1.348	0.683	1.263	0.657	0.988		9	7942	2	CCCGGAGACGGAGTGTGGG	100	0.02	132	2	15	15	2	ring-H2 finger like protein
	No	No	No	1.76	1.348	0.683	1.263	0.657	0.988		1	29707	2	TCCCCGGAGACGGAGTGTGGG	100	0.025	132	4	15	15	2	ring-H2 finger like protein
	No	No	No	1.76	1.348	0.683	1.263	0.657	0.988		1	8041	2	CCGGAGACGGAGTGTGGGC	100	0.02	132	1	15	15	2	ring-H2 finger like protein
AT4G30350.1	No	No	No	1.592	1.31	0.899	1.267	0.809	0.685		2	13419	2	GAAGAAGAAGAAGACACTT	100	0.02	590	1	15	15	3.5	unknown protein
	No	No	No	1.592	1.31	0.899	1.267	0.809	0.685		1	13420	2	GAAGAAGAAGAAGACTCTT	100	0.02	590	1	15	15	3.5	unknown protein
	No	No	No	1.592	1.31	0.899	1.267	0.809	0.685		1	1549	1	ACCGGAGAAGAAGAAGATGAC	100	0.025	594	3	15	15	3	unknown protein
AT1G53910.2	No	No	No	1.619	1.012	0.736	1.122	0.859	0.995		10	12779	2	CTTGAGGGTGTAAATGTTCGA	100	7e-06	120	1	21	21	0	unknown protein
	No	No	No	1.619	1.012	0.736	1.122	0.859	0.995		2	22054	2	TAGCACCTTCCCTTGACGGCC	100	0.025	572	1	15	15	5	unknown protein
	No	No	No	1.619	1.012	0.736	1.122	0.859	0.995		1	47534	2	TTAGCACCTTCCCTTGACGGC	100	0.025	572	2	15	15	5.5	unknown protein
AT1G53910.3	No	No	No	1.619	1.012	0.736	1.122	0.859	0.995		10	12779	2	CTTGAGGGTGTAAATGTTCGA	100	7e-06	120	1	21	21	0	unknown protein
	No	No	No	1.619	1.012	0.736	1.122	0.859	0.995		2	22054	2	TAGCACCTTCCCTTGACGGCC	100	0.025	566	1	15	15	5	unknown protein
	No	No	No	1.619	1.012	0.736	1.122	0.859	0.995		1	47534	2	TTAGCACCTTCCCTTGACGGC	100	0.025	566	2	15	15	5.5	unknown protein
AT1G53910.1	No	No	No	1.619	1.012	0.736	1.122	0.859	0.995		10	12779	2	CTTGAGGGTGTAAATGTTCGA	100	7e-06	120	1	21	21	0	unknown protein
	No	No	No	1.619	1.012	0.736	1.122	0.859	0.995		2	22054	2	TAGCACCTTCCCTTGACGGCC	100	0.025	572	1	15	15	5	unknown protein
	No	No	No	1.619	1.012	0.736	1.122	0.859	0.995		1	47534	2	TTAGCACCTTCCCTTGACGGC	100	0.025	572	2	15	15	5.5	unknown protein
AT4G16745.1	No	No	No	1.83933	1.96244	1.01821	1.60666	0.942102	1.13352		2	13419	2	GAAGAAGAAGAAGACACTT	100	0.02	425	1	15	15	3
	No	No	No	1.83933	1.96244	1.01821	1.60666	0.942102	1.13352		1	13420	2	GAAGAAGAAGAAGACTCTT	100	0.001	425	1	17	17	2
	No	No	No	1.83933	1.96244	1.01821	1.60666	0.942102	1.13352		4	26013	1	TATGTCGTGGTGCTGGATCCC	100	0.025	648	2	15	15	5.5
AT3G22530.1	No	No	No	0.892	1.013	1.817	1.24	1.646	1.197		1	24820	1	TATCAATGTGTTGTTGACCAG	100	0.006	402	2	16	16	5	unknown protein
	No	No	No	0.892	1.013	1.817	1.24	1.646	1.197		1	51111	1	TTGATGATGATGATGGTTTGA	100	0.025	417	2	15	15	3	unknown protein
	No	No	No	0.892	1.013	1.817	1.24	1.646	1.197		9	14254	8	GATGATGATGATGATGATCTT	100	0.025	418	2	15	15	5.5	unknown protein
AT4G01000.1	No	No	No	1.691	0.971	1.243	1.302	0.646	0.454		3	26712	3	TCAAAGCCAAATCAATATCA	100	0.023	669	1	15	15	2.5	putative protein
	No	No	No	1.691	0.971	1.243	1.302	0.646	0.454		2	26713	3	TCAAAGCCAAATCAATATCAC	100	0.025	669	1	15	15	3.5	putative protein
	No	No	No	1.691	0.971	1.243	1.302	0.646	0.454		1	44627	1	TGTCCCTCCGCACTTCAGACC	100	7e-06	1286	1	21	21	0	putative protein
AT5G07440.1	No	No	No	2.413	1.168	0.593	1.391	0.489	0.624		1	2	38	AAAAAAAAAAAAAAACCAT	100	0.02	178	1	15	15	2	glutamate dehydrogenase 2 GDH2
	No	No	No	2.413	1.168	0.593	1.391	0.489	0.624		1	2	38	AAAAAAAAAAAAAAACCAT	100	0.02	179	1	15	15	4	glutamate dehydrogenase 2 GDH2
	No	No	No	2.413	1.168	0.593	1.391	0.489	0.624		1	1776	10	AGAAAAAAAAAAAAAAAAAAT	100	0.006	179	3	16	16	4	glutamate dehydrogenase 2 GDH2
AT1G50480.1	No	No	No	1.709	0.46	1.054	1.074	0.815	1.119		1	16221	19	GTTTCCAGTTTCAGTGTTGT	100	0.006	1999	2	16	16	3	10-formyltetrahydrofolate synthetase
	No	No	No	1.709	0.46	1.054	1.074	0.815	1.119		2	54800	19	TTTCCAGTTTCAGTGTTGTTG	100	0.006	1999	1	16	16	2.5	10-formyltetrahydrofolate synthetase
	No	No	No	1.709	0.46	1.054	1.074	0.815	1.119		1	16222	19	GTTTCCAGTTTCAGTGTTGTT	100	0.006	1999	2	16	16	3	10-formyltetrahydrofolate synthetase
AT5G49980.1	No	No	No	1.847	0.923	1.204	1.325	0.853	0.778		2	13419	2	GAAGAAGAAGAAGACACTT	100	0.078	84	1	14	14	2	transport inhibitor response 1 protein
	No	No	No	1.847	0.923	1.204	1.325	0.853	0.778		1	13420	2	GAAGAAGAAGAAGACTCTT	100	0.078	84	1	14	14	2	transport inhibitor response 1 protein
	No	No	No	1.847	0.923	1.204	1.325	0.853	0.778		1	8428	1	CGACCCCTGCAAAAGCTACTCG	100	0.002	1674	4	17	17	3.5	transport inhibitor response 1 protein
AT1G56230.1	No	No	No	1.64	0.852	1.331	1.274	1.067	1.182		3	6705	1	CAGTCTCAGGTGAATCAGAT	94.4444	0.089	564	1	17	18	2.5	hypothetical protein
	No	No	No	1.64	0.852	1.331	1.274	1.067	1.182		1	4378	1	CAACAGTCTCAGGTGAATCAG	95	0.006	566	2	19	20	1.5	hypothetical protein
	No	No	No	1.64	0.852	1.331	1.274	1.067	1.182		1	3712	1	ATTGCTATTTCAGTTGGATCTT	95.2381	0.002	1971	2	20	21	2	hypothetical protein
AT5G39090.1	No	No	No	1.546	2.365	1.737	1.883	0.629	0.909		1	36793	1	TGAGTGACGCCGACGAGTTAG	100	7e-06	82	1	21	21	0	acyltransferase -like protein
	No	No	No	1.546	2.365	1.737	1.883	0.629	0.909		1	46066	3	TGTTGTTTACATAAGTGATGT	100	0.025	563	4	15	15	3.5	acyltransferase -like protein
	No	No	No	1.546	2.365	1.737	1.883	0.629	0.909		1	53821	4	TTGTTTACATAAGTGATGTGA	100	0.025	563	2	15	15	4.5	acyltransferase -like protein
AT4G24690.1	No	No	No	1.642	1.345	1.251	1.413	0.726	0.853		2	13457	1	GAAGATGAAGATGAAGTGGTA	100	0.006	1891	1	16	16	2.5	unknown protein
	No	No	No	1.642	1.345	1.251	1.413	0.726	0.853		1	34613	1	TGAAGATGAAGATGAGTTGT	100	0.089	1891	2	14	14	5	unknown protein
	No	No	No	1.642	1.345	1.251	1.413	0.726	0.853		1	4232	2	CAAATACAGCTGAGCAGCAT	100	0.089	2570	1	14	14	4.5	unknown protein
AT1G18890.1	No	No	No	1.312	1.668	1.227	1.402	0.769	0.745		2	13419	2	GAAGAAGAAGAAGACACTT	100	0.078	182	1	14	14	4	calcium-dependent protein kinase ATCDPK1
	No	No	No	1.312	1.668	1.227	1.402	0.769	0.745		1	13420	2	GAAGAAGAAGAAGACTCTT	100	0.078	182	1	14	14	4	calcium-dependent protein kinase ATCDPK1
	No	No	No	1.312	1.668	1.227	1.402	0.769	0.745		4	39297	2	TGCTCTGTTTTTGGTTTAGAT	100	0.025	1893	1	15	15	4	calcium-dependent protein kinase ATCDPK1
AT3G61630.1	No	No	No	1.183	2.415	1.692	1.763	0.883	0.919		17	15694	1	GTCGACGGATCTCTATGGT	100	0.078	467	2	14	14	4	unknown protein
	No	No	No	1.183	2.415	1.692	1.763	0.883	0.919		2	43135	1	TGGTCGACGGATCTCTATGG	100	0.089	467	4	14	14	5	unknown protein
	No	No	No	1.183	2.415	1.692	1.763	0.883	0.919		1	1961	1	AGAGTGATGATGATGGATCCGG	100	0.007	1033	1	16	16	4	unknown protein
AT4G32285.2	No	No	No	1.511	1.629	1.225	1.455	0.805	0.704		1	35777	6	TGAGAACAATGAAGAAGTCGCT	95	0.007	138	2	19	20	2.5	unknown protein
	No	No	No	1.511	1.629	1.225	1.455	0.805	0.704		1	6602	1	CAGGTAGAAGAGAAAAGTAT	100	0.023	146	2	15	15	3.5	unknown protein
	No	No	No	1.511	1.629	1.225	1.455	0.805	0.704		15	11643	2	CTGATTCTGCCAAGCCCGT	100	0.078	1716	3	14	14	3.5	unknown protein
AT4G32285.1	No	No	No	1.511	1.629	1.225	1.455	0.805	0.704		1	35777	6	TGAGAACAATGAAGAAGTCGCT	95	0.007	138	2	19	20	2.5	unknown protein
	No	No	No	1.511	1.629	1.225	1.455	0.805	0.704		1	6602	1	CAGGTAGAAGAGAAAAGTAT	100	0.023	146	2	15	15	3.5	unknown protein
	No	No	No	1.511	1.629	1.225	1.455	0.805	0.704		15	11643	2	CTGATTCTGCCAAGCCCGT	100	0.078	1614	3	14	14	3.5	unknown protein
AT1G35710.1	No	No	No	0.611	6.416	0.594	2.54	0.566	0.175		2	6595	66	CAGGTAAAGATAAAGTGTGAT	100	0.025	1197	1	15	15	5	protein kinase
	No	No	No	0.611	6.416	0.594	2.54	0.566	0.175		1	33552	1	TCTGCTCAGGTTCATGTAGTA	100	0.002	1989	1	17	17	2.5	protein kinase
	No	No	No	0.611	6.416	0.594	2.54	0.566	0.175		1	19304	2	TACACGTTCATCGGAAATGCT	100	7e-06	3240	1	21	21	0	protein kinase
AT5G10380.1	No	No	No	0.581	3.086	0.524	1.397	0.802	0.712		1	36654	1	TGAGGTGGTGGTGGTGGCGCTG	100	0.007	282	4	16	16	4	putative protein
	No	No	No	0.581	3.086	0.524	1.397	0.802	0.712		1	15103	1	GGCGGTGGTGGTGGTGGAGGT	100	0.002	285	1	17	17	2	putative protein
	No	No	No	0.581	3.086	0.524	1.397	0.802	0.712		4	15963	1	GTGGATGATGAGAACAAATA	100	0.089	1020	4	14	14	4	putative protein
AT1G12000.1	No	No	No	0.8059	1.61272	0.84264	1.08709	1.94134	1.69813		2	47511	2	TTAGCAACCTGGACATTGAG	100	0.001	1316	1	17	17	3	putative pyrophosphate-fructose-6-phosphate 1-phosphotransferase
	No	No	No	0.8059	1.61272	0.84264	1.08709	1.94134	1.69813		37	2824	2	ATCCAAGGAAGGCAGCAGGC	100	0.089	1854	2	14	14	4	putative pyrophosphate-fructose-6-phosphate 1-phosphotransferase
	No	No	No	0.8059	1.61272	0.84264	1.08709	1.94134	1.69813		19	7015	2	CATCCAAGGAAGGCAGCAGG	100	0.089	1854	3	14	14	4	putative pyrophosphate-fructose-6-phosphate 1-phosphotransferase
AT4G14400.2	No	No	No	0.434	1.735	0.22	0.796	0.918	0.216		1	29473	2	TCCAGCGTCTACGGAATGGC	100	0.089	700	1	14	14	4	unknown protein
	No	No	No	0.434	1.735	0.22	0.796	0.918	0.216		1	29475	1	TCCAGCGTCTACGGAATGGT	100	0.089	700	1	14	14	3	unknown protein
	No	No	No	0.434	1.735	0.22	0.796	0.918	0.216		4	48995	1	TTCCAGCGTCTACGGAATGGT	100	0.025	701	1	15	15	3	unknown protein
AT4G14400.3	No	No	No	0.434	1.735	0.22	0.796	0.918	0.216		1	29473	2	TCCAGCGTCTACGGAATGGC	100	0.089	764	1	14	14	4	unknown protein
	No	No	No	0.434	1.735	0.22	0.796	0.918	0.216		1	29475	1	TCCAGCGTCTACGGAATGGT	100	0.089	764	1	14	14	3	unknown protein
	No	No	No	0.434	1.735	0.22	0.796	0.918	0.216		4	48995	1	TTCCAGCGTCTACGGAATGGT	100	0.025	765	1	15	15	3	unknown protein
AT2G31090.1	No	No	No	1.382	1.599	0.853	1.278	0.635	0.52		1	44941	1	TGTGACACCGATGATGGCGT	100	0.023	232	3	15	15	3.5	unknown protein
	No	No	No	1.382	1.599	0.853	1.278	0.635	0.52		30	44942	1	TGTGACACCGATGATGGCGTT	100	0.025	232	3	15	15	4.5	unknown protein
	No	No	No	1.382	1.599	0.853	1.278	0.635	0.52		1	15146	1	GGGAAGCAGTAAAAGATGGT	100	0.089	478	3	14	14	4.5	unknown protein
AT2G16600.2	No	No	No	1.124	1.903	1.422	1.483	1.841	1.905		1	7006	1	CATCATCATCATCACAGAAG	100	0.089	541	1	14	14	4.5	cyclophilin AtCYP19-1
	No	No	No	1.124	1.903	1.422	1.483	1.841	1.905		1	7006	1	CATCATCATCATCACAGAAG	100	0.089	544	1	14	14	4	cyclophilin AtCYP19-1
	No	No	No	1.124	1.903	1.422	1.483	1.841	1.905		2	8778	6	CGCCAAAAACATAAACCTGTG	100	0.025	609	3	15	15	4.5	cyclophilin AtCYP19-1
AT2G16600.1	No	No	No	1.124	1.903	1.422	1.483	1.841	1.905		1	7006	1	CATCATCATCATCACAGAAG	100	0.089	607	1	14	14	4.5	cyclophilin AtCYP19-1
	No	No	No	1.124	1.903	1.422	1.483	1.841	1.905		1	7006	1	CATCATCATCATCACAGAAG	100	0.089	610	1	14	14	4	cyclophilin AtCYP19-1
	No	No	No	1.124	1.903	1.422	1.483	1.841	1.905		2	8778	6	CGCCAAAAACATAAACCTGTG	100	0.025	675	3	15	15	4.5	cyclophilin AtCYP19-1
AT4G27020.1	No	No	No	1.677	1.217	1.364	1.419	0.99	0.887		1	2	38	AAAAAAAAAAAAAAACCAT	100	0.02	1739	1	15	15	2	unknown protein
	No	No	No	1.677	1.217	1.364	1.419	0.99	0.887		1	2	38	AAAAAAAAAAAAAAACCAT	100	0.02	1740	1	15	15	4	unknown protein
	No	No	No	1.677	1.217	1.364	1.419	0.99	0.887		1	1776	10	AGAAAAAAAAAAAAAAAAAAT	100	0.006	1740	3	16	16	5	unknown protein
AT5G13570.1	No	No	No	1.695	0.673	1.187	1.185	0.648	0.645		1	36611	1	TGAGGTGAAGGATGCTGGTC	100	0.089	989	3	14	14	6	unknown protein
	No	No	No	1.695	0.673	1.187	1.185	0.648	0.645		5	154	2	AAAACATCATTTACAATCGT	100	0.089	1540	3	14	14	4.5	unknown protein
AT1G17140.2	No	No	No	0.982	1.826	1.561	1.456	2.81	1.517		2	13419	2	GAAGAAGAAGAAGACACTT	100	0.078	157	1	14	14	5	unknown protein
	No	No	No	0.982	1.826	1.561	1.456	2.81	1.517		1	13420	2	GAAGAAGAAGAAGACTCTT	100	0.078	157	1	14	14	5	unknown protein
AT4G22380.1	No	No	No	1.066	1.938	1.373	1.459	1.531	1.217		3	2154	3	AGGCAATAACAGGTCTGTG	100	0.078	380	3	14	14	3.5	Ribosomal protein L7Ae - like fragment
	No	No	No	1.066	1.938	1.373	1.459	1.531	1.217		105	14948	3	GGCAATAACAGGTCTGTGA	100	0.078	380	2	14	14	4.5	Ribosomal protein L7Ae - like fragment
AT5G65720.1	No	No	No	1.326	1.297	1.746	1.456	0.878	0.868		2	13419	2	GAAGAAGAAGAAGACACTT	100	0.078	20	1	14	14	4	NifS-like aminotranfserase
	No	No	No	1.326	1.297	1.746	1.456	0.878	0.868		1	13420	2	GAAGAAGAAGAAGACTCTT	100	0.078	20	1	14	14	4	NifS-like aminotranfserase
AT1G27980.1	No	No	No	1.814	1.112	1.078	1.335	0.587	0.519		1	50609	1	TTGAGCGAGAAACAGAGAGAA	100	0.0001	206	2	19	19	1.5	unknown protein
	No	No	No	1.814	1.112	1.078	1.335	0.587	0.519		4	11243	1	CTCTCTTTGATGCTTACATTCA	94.7368	0.028	1350	2	18	19	4	unknown protein
AT2G31865.1	No	No	No	1.713	1.897	0.805	1.472	0.516	0.431		12	9695	2	CTAAGTAACACAATTTGATGT	100	0.025	495	1	15	15	3.5	polyADP-ribose like glycohydrolase
	No	No	No	1.713	1.897	0.805	1.472	0.516	0.431		2	554	3	AAAGTAATGGATAAACATCA	100	0.089	667	1	14	14	5	polyADP-ribose like glycohydrolase
AT2G31865.2	No	No	No	1.713	1.897	0.805	1.472	0.516	0.431		12	9695	2	CTAAGTAACACAATTTGATGT	100	0.025	495	1	15	15	3.5	polyADP-ribose like glycohydrolase
	No	No	No	1.713	1.897	0.805	1.472	0.516	0.431		2	554	3	AAAGTAATGGATAAACATCA	100	0.089	667	1	14	14	5	polyADP-ribose like glycohydrolase
AT2G37400.1	No	No	No	1.261	1.445	1.52	1.409	1.364	1.565		2	35915	1	TGAGAGGTGATTTGGTCATTT	100	0.025	86	2	15	15	4.5	unknown protein
	No	No	No	1.261	1.445	1.52	1.409	1.364	1.565		1	3642	1	ATTGAAAGAGAGGTGAATAA	100	0.089	91	3	14	14	4	unknown protein
AT4G30210.2	No	No	No	2.433	1.052	0.856	1.447	0.479	0.48		2	13419	2	GAAGAAGAAGAAGACACTT	100	0.078	156	1	14	14	4.5	NADPH-ferrihemoprotein reductase ATR2
	No	No	No	2.433	1.052	0.856	1.447	0.479	0.48		1	13420	2	GAAGAAGAAGAAGACTCTT	100	0.078	156	1	14	14	4.5	NADPH-ferrihemoprotein reductase ATR2
AT4G30210.1	No	No	No	2.433	1.052	0.856	1.447	0.479	0.48		2	13419	2	GAAGAAGAAGAAGACACTT	100	0.078	156	1	14	14	4.5	NADPH-ferrihemoprotein reductase ATR2
	No	No	No	2.433	1.052	0.856	1.447	0.479	0.48		1	13420	2	GAAGAAGAAGAAGACTCTT	100	0.078	156	1	14	14	4.5	NADPH-ferrihemoprotein reductase ATR2
AT5G10140.1	No	No	No	1.08	1.813	0.979	1.291	1.06	3.395		3	9651	1	CTAAGATTGTCGGAGATGCGT	100	0.025	673	3	15	15	4	MADS box protein FLOWERING LOCUS F FLF
	No	No	No	1.08	1.813	0.979	1.291	1.06	3.395		1	17944	1	TAAGATTGTCGGAGATGCGTC	100	0.025	673	2	15	15	3	MADS box protein FLOWERING LOCUS F FLF
AT1G30040.1	No	No	No	2.234	0.942	0.976	1.384	0.777	0.938		2	13419	2	GAAGAAGAAGAAGACACTT	100	0.078	1340	2	14	14	4.5	unknown protein
	No	No	No	2.234	0.942	0.976	1.384	0.777	0.938		1	13420	2	GAAGAAGAAGAAGACTCTT	100	0.078	1340	2	14	14	4.5	unknown protein
AT5G61900.3	No	No	No	1.74755	2.12203	0.82138	1.56365	0.779314	0.745392		2	13419	2	GAAGAAGAAGAAGACACTT	100	0.078	33	1	14	14	4	copine - like protein
	No	No	No	1.74755	2.12203	0.82138	1.56365	0.779314	0.745392		1	13420	2	GAAGAAGAAGAAGACTCTT	100	0.078	33	1	14	14	3	copine - like protein
AT3G22970.2	No	No	No	0.792	0.763	1.532	1.029	1.659	2.379		1	21281	1	TAGAGATTGAAGCAAGGCAAC	100	0.025	1269	1	15	15	4.5	unknown protein
	No	No	No	0.792	0.763	1.532	1.029	1.659	2.379		2	28866	1	TCATCATCGCCGTCGGTTGGA	100	7e-06	1598	1	21	21	0	unknown protein
AT3G22970.1	No	No	No	0.792	0.763	1.532	1.029	1.659	2.379		1	21281	1	TAGAGATTGAAGCAAGGCAAC	100	0.025	1271	1	15	15	4.5	unknown protein
	No	No	No	0.792	0.763	1.532	1.029	1.659	2.379		2	28866	1	TCATCATCGCCGTCGGTTGGA	100	7e-06	1600	1	21	21	0	unknown protein
AT4G23470.3	No	No	No	1.992	2.585	1.277	1.951	0.804	0.352		1	3510	1	ATTACAAACAACGACCTGGTC	100	0.025	1038	3	15	15	5.5	putative protein
	No	No	No	1.992	2.585	1.277	1.951	0.804	0.352		1	1652	1	ACGGTGCGTGAATTGTATT	100	8e-05	1180	1	19	19	0	putative protein
AT4G23470.2	No	No	No	1.992	2.585	1.277	1.951	0.804	0.352		1	3510	1	ATTACAAACAACGACCTGGTC	100	0.025	1452	3	15	15	5.5	putative protein
	No	No	No	1.992	2.585	1.277	1.951	0.804	0.352		1	1652	1	ACGGTGCGTGAATTGTATT	100	8e-05	1594	1	19	19	0	putative protein
AT4G23470.1	No	No	No	1.992	2.585	1.277	1.951	0.804	0.352		1	3510	1	ATTACAAACAACGACCTGGTC	100	0.025	1104	3	15	15	5.5	putative protein
	No	No	No	1.992	2.585	1.277	1.951	0.804	0.352		1	1652	1	ACGGTGCGTGAATTGTATT	100	8e-05	1246	1	19	19	0	putative protein
AT2G30140.1	No	No	No	2.098	4.524	1.308	2.643	0.737	0.461		2	32162	6	TCGGGTCGGGTCCAGTTGGG	100	0.089	247	1	14	14	3.5	putative glucosyltransferase
	No	No	No	2.098	4.524	1.308	2.643	0.737	0.461		1	49491	6	TTCGGGTCGGGTCCATTTGGG	100	0.025	248	1	15	15	4	putative glucosyltransferase
AT3G57240.1	No	No	No	0.952	3.051	0.868	1.624	0.433	0.201		1	884	1	AAGGAAGCCAATATGAAAGGT	100	0.002	110	1	17	17	4	beta-1
	No	No	No	0.952	3.051	0.868	1.624	0.433	0.201		7	22281	1	TAGCCTCTGGTGTCTATCGTA	100	0.025	522	3	15	15	4.5	beta-1
AT2G30140.2	No	No	No	2.098	4.524	1.308	2.643	0.737	0.461		2	32162	6	TCGGGTCGGGTCCAGTTGGG	100	0.089	247	1	14	14	3.5	putative glucosyltransferase
	No	No	No	2.098	4.524	1.308	2.643	0.737	0.461		1	49491	6	TTCGGGTCGGGTCCATTTGGG	100	0.025	248	1	15	15	4	putative glucosyltransferase
AT3G53810.1	No	No	No	1.249	1.982	1.339	1.523	0.895	0.966		2	13419	2	GAAGAAGAAGAAGACACTT	100	0.078	84	1	14	14	4.5	serine/threonine-specific kinase like protein
	No	No	No	1.249	1.982	1.339	1.523	0.895	0.966		1	13420	2	GAAGAAGAAGAAGACTCTT	100	0.078	84	1	14	14	4.5	serine/threonine-specific kinase like protein
AT1G01590.1	No	No	No	0.973	1.103	2.948	1.675	2.351	8.075		3	2080	1	AGCGATGATGACAATGATGA	100	0.089	1709	2	14	14	2.5	ferric-chelate reductase FRO1
	No	No	No	0.973	1.103	2.948	1.675	2.351	8.075		1	48083	1	TTATAAGCCCAAGTGAATATG	100	0.025	1775	1	15	15	3.5	ferric-chelate reductase FRO1
AT2G35540.1	No	No	No	1.546	0.984	1.202	1.244	0.837	0.769		1	56136	4	TTTGTGGTGTATGGATGATGTG	100	0.007	51	1	16	16	4.5	putative DnaJ protein
	No	No	No	1.546	0.984	1.202	1.244	0.837	0.769		1	56622	1	TTTTGTGGTGTATGGATGTTGT	100	0.007	51	2	16	16	3.5	putative DnaJ protein
AT5G25110.1	No	No	No	0.432	0.457	4.487	1.792	2.294	3.385		1	34056	1	TGAAAAACGGATGAGTGATTTAAG	100	1e-07	169	1	24	24	0	serine/threonine protein kinase-like protein
	No	No	No	0.432	0.457	4.487	1.792	2.294	3.385		1	23143	1	TAGGGGCCGATTGATAGCGACTGT	91.6667	0.008	198	1	22	24	1.5	serine/threonine protein kinase-like protein
AT2G15050.1	No	No	No	1.093	1.098	2.501	1.564	3.598	1.913		1	39545	7	TGGAAAAGTGACTGCTGATTTAGT	95.2381	0.002	458	4	20	21	1.5	putative lipid transfer protein
	No	No	No	1.093	1.098	2.501	1.564	3.598	1.913		1	51908	6	TTGGAAAAGTGACTGCTGATTTAGT	95.2381	0.002	458	5	20	21	1.5	putative lipid transfer protein
AT5G60390.2	No	No	No	1.155	1.64	1.392	1.396	1.609	1.146		1	88	1	AAAAAATGGGATTTTGTGGC	100	0.089	639	4	14	14	4.5	translation elongation factor eEF-1 alpha chain gene A4
	No	No	No	1.155	1.64	1.392	1.396	1.609	1.146		1	27291	3	TCAAGGTTGGTGGACCTCTCA	95.2381	0.002	695	1	20	21	1	translation elongation factor eEF-1 alpha chain gene A4
AT4G27910.1	No	No	No	1.515	1.156	1.042	1.238	0.852	0.964		2	45508	1	TGTGGTGAGGAATGGGCGCGT	100	0.025	2524	1	15	15	4	trithorax 4 TX4
	No	No	No	1.515	1.156	1.042	1.238	0.852	0.964		2	2140	4	AGGATAATGGTGACTTGGT	100	0.078	3273	1	14	14	3.5	trithorax 4 TX4
AT5G60390.1	No	No	No	1.155	1.64	1.392	1.396	1.609	1.146		1	88	1	AAAAAATGGGATTTTGTGGC	100	0.089	639	4	14	14	4.5	translation elongation factor eEF-1 alpha chain gene A4
	No	No	No	1.155	1.64	1.392	1.396	1.609	1.146		1	27291	3	TCAAGGTTGGTGGACCTCTCA	95.2381	0.002	695	1	20	21	1	translation elongation factor eEF-1 alpha chain gene A4
AT4G32850.4	No	No	No	1.612	0.913	1.057	1.194	0.663	0.68		2	380	1	AAAGAGAGAGATGATGCCAT	100	0.089	70	3	14	14	4.5	polyA polymerase like protein
	No	No	No	1.612	0.913	1.057	1.194	0.663	0.68		1	5432	1	CACCAATGCTTTCTCTATCTT	100	0.006	3328	1	16	16	2.5	polyA polymerase like protein
AT5G48180.1	No	No	No	1.567	1.812	1.758	1.712	0.976	0.799		1	29127	1	TCATTGGGCTCAGTATCATA	95	0.006	394	1	19	20	1	unknown protein
	No	No	No	1.567	1.812	1.758	1.712	0.976	0.799		1	13317	1	GAAAACAATGAATATTGTT	100	0.078	674	2	14	14	3	unknown protein
AT2G03505.1	No	No	No	0.938	2.349	0.94	1.409	0.662	0.606		2	13419	2	GAAGAAGAAGAAGACACTT	100	0.078	16	1	14	14	5
	No	No	No	0.938	2.349	0.94	1.409	0.662	0.606		1	13420	2	GAAGAAGAAGAAGACTCTT	100	0.078	16	1	14	14	5
AT3G20810.1	No	No	No	1.803	0.982	0.559	1.115	1.193	1.143		1	32180	1	TCGGGTTAAGTGGTATGTGGT	100	7e-06	71	1	21	21	0	unknown protein
	No	No	No	1.803	0.982	0.559	1.115	1.193	1.143		1	20224	1	TACGGAGGAAGCGGTGGTGGT	100	0.006	136	3	16	16	2	unknown protein
AT2G36270.1	No	No	No	1.697	0.873	0.884	1.151	0.773	0.737		1	7738	1	CCAGAAAGAGAGAGATACCC	100	0.023	22	3	15	15	5	bZip transcription factor AtbZip39
	No	No	No	1.697	0.873	0.884	1.151	0.773	0.737		12	7739	1	CCAGAAAGAGAGAGATACCCC	100	0.025	22	3	15	15	6	bZip transcription factor AtbZip39
AT3G20810.3	No	No	No	1.803	0.982	0.559	1.115	1.193	1.143		1	32180	1	TCGGGTTAAGTGGTATGTGGT	100	7e-06	71	1	21	21	0	unknown protein
	No	No	No	1.803	0.982	0.559	1.115	1.193	1.143		1	20224	1	TACGGAGGAAGCGGTGGTGGT	100	0.006	136	3	16	16	2	unknown protein
AT3G20810.2	No	No	No	1.803	0.982	0.559	1.115	1.193	1.143		1	32180	1	TCGGGTTAAGTGGTATGTGGT	100	7e-06	103	1	21	21	0	unknown protein
	No	No	No	1.803	0.982	0.559	1.115	1.193	1.143		1	20224	1	TACGGAGGAAGCGGTGGTGGT	100	0.006	168	3	16	16	2	unknown protein
AT1G16010.1	No	No	No	1.167	1.12	1.557	1.281	0.965	1.059		3	14060	2	GAGGAGACACCGGTGCCAA	100	0.02	1208	2	15	15	3	unknown protein
	No	No	No	1.167	1.12	1.557	1.281	0.965	1.059		4	36271	2	TGAGGAGACACCGGTGCCAAA	100	0.025	1208	3	15	15	4	unknown protein
AT1G07930.2	No	No	No	1.096	1.642	1.36	1.366	1.122	1.012		1	88	1	AAAAAATGGGATTTTGTGGC	100	0.089	695	4	14	14	4	elongation factor 1-alpha
	No	No	No	1.096	1.642	1.36	1.366	1.122	1.012		1	27291	3	TCAAGGTTGGTGGACCTCTCA	100	7e-06	751	1	21	21	0	elongation factor 1-alpha
AT1G02190.1	No	No	24.254.hairpin	0.882	1.864	1.183	1.309	1.167	1.097		1	31045	1	TCGAGTGGTGGTGAGAAACTG	100	0.025	566	3	15	15	6	CER1-like protein
	No	No	No	0.882	1.864	1.183	1.309	1.167	1.097		1	30935	6	TCGAGTGAACGGTGAGGTCG	100	0.001	1175	3	17	17	2.5	CER1-like protein
AT1G02190.2	No	No	24.254.hairpin	0.882	1.864	1.183	1.309	1.167	1.097		1	31045	1	TCGAGTGGTGGTGAGAAACTG	100	0.025	566	3	15	15	6	CER1-like protein
	No	No	No	0.882	1.864	1.183	1.309	1.167	1.097		1	30935	6	TCGAGTGAACGGTGAGGTCG	100	0.001	1175	3	17	17	2.5	CER1-like protein
AT5G25460.1	No	No	No	1.237	1.88	2.2	1.772	1.937	0.876		5	21867	1	TAGATGGGTGTAAAATGTAAC	94.7368	0.025	48	2	18	19	2.5	Unknown protein
	No	No	No	1.237	1.88	2.2	1.772	1.937	0.876		1	21868	1	TAGATGGGTGTAAAATGTAACTGT	94.7368	0.031	48	2	18	19	4	Unknown protein
AT4G38200.1	No	No	No	1.245	1.28	1.598	1.374	1.111	0.951		1	49425	2	TTCGGATCTGGTGAAGATGGT	100	0.006	590	2	16	16	1.5	guanine nucleotide-exchange protein -like
	No	No	No	1.245	1.28	1.598	1.374	1.111	0.951		2	33323	1	TCTCTGGGGCTGAAGAATTAT	100	0.006	2225	3	16	16	2.5	guanine nucleotide-exchange protein -like
AT1G20350.1	No	No	No	0.941	1.739	0.987	1.222	0.567	0.411		2	13419	2	GAAGAAGAAGAAGACACTT	100	0.078	551	1	14	14	3.5	unknown protein
	No	No	No	0.941	1.739	0.987	1.222	0.567	0.411		1	13420	2	GAAGAAGAAGAAGACTCTT	100	0.078	551	1	14	14	3.5	unknown protein
AT2G16900.1	No	No	No	1.134	1.763	1.095	1.331	0.987	0.874		1	7006	1	CATCATCATCATCACAGAAG	100	0.089	923	1	14	14	4	unknown protein
	No	No	No	1.134	1.763	1.095	1.331	0.987	0.874		1	7006	1	CATCATCATCATCACAGAAG	100	0.089	926	1	14	14	4.5	unknown protein
AT2G16900.3	No	No	No	1.134	1.763	1.095	1.331	0.987	0.874		1	7006	1	CATCATCATCATCACAGAAG	100	0.089	965	1	14	14	4	unknown protein
	No	No	No	1.134	1.763	1.095	1.331	0.987	0.874		1	7006	1	CATCATCATCATCACAGAAG	100	0.089	968	1	14	14	4.5	unknown protein
AT2G16900.2	No	No	No	1.134	1.763	1.095	1.331	0.987	0.874		1	7006	1	CATCATCATCATCACAGAAG	100	0.089	506	1	14	14	4	unknown protein
	No	No	No	1.134	1.763	1.095	1.331	0.987	0.874		1	7006	1	CATCATCATCATCACAGAAG	100	0.089	509	1	14	14	4.5	unknown protein
AT1G52160.1	No	No	No	1.235	1.335	1.777	1.449	0.941	0.849		1	34476	1	TGAACTGCTTGATTTGCCTG	100	0.089	1532	2	14	14	5	unknown protein
	No	No	No	1.235	1.335	1.777	1.449	0.941	0.849		1	17324	19	TAACCACAAGAGAGCACGAG	100	0.023	2748	2	15	15	3	unknown protein
AT5G65720.2	No	No	No	1.326	1.297	1.746	1.456	0.878	0.868		2	13419	2	GAAGAAGAAGAAGACACTT	100	0.078	20	1	14	14	4	NifS-like aminotranfserase
	No	No	No	1.326	1.297	1.746	1.456	0.878	0.868		1	13420	2	GAAGAAGAAGAAGACTCTT	100	0.078	20	1	14	14	4	NifS-like aminotranfserase
AT1G33700.1	No	No	No	1.543	1.333	1.153	1.343	0.8	0.778		1	7738	1	CCAGAAAGAGAGAGATACCC	100	0.023	32	3	15	15	5	unknown protein
	No	No	No	1.543	1.333	1.153	1.343	0.8	0.778		12	7739	1	CCAGAAAGAGAGAGATACCCC	100	0.025	32	3	15	15	6	unknown protein
AT1G33700.2	No	No	No	1.543	1.333	1.153	1.343	0.8	0.778		1	7738	1	CCAGAAAGAGAGAGATACCC	100	0.023	32	3	15	15	5	unknown protein
	No	No	No	1.543	1.333	1.153	1.343	0.8	0.778		12	7739	1	CCAGAAAGAGAGAGATACCCC	100	0.025	32	3	15	15	6	unknown protein
AT1G63010.2	No	No	No	1.298	1.099	1.698	1.365	0.974	1.121	ath-miR827	4	47464	1	TTAGATGACCATCAACAAACT	100	0.006	272	1	16	16	3	tetracycline resistance efflux protein like protein
	No	No	No	1.298	1.099	1.698	1.365	0.974	1.121		3	54273	1	TTTAGATGACCATCAACAAACT	100	0.002	273	1	17	17	3	tetracycline resistance efflux protein like protein
AT1G63010.3	No	No	No	1.298	1.099	1.698	1.365	0.974	1.121	ath-miR827	4	47464	1	TTAGATGACCATCAACAAACT	100	0.006	273	1	16	16	3	tetracycline resistance efflux protein like protein
	No	No	No	1.298	1.099	1.698	1.365	0.974	1.121		3	54273	1	TTTAGATGACCATCAACAAACT	100	0.002	274	1	17	17	3	tetracycline resistance efflux protein like protein
AT1G63010.4	No	No	No	1.298	1.099	1.698	1.365	0.974	1.121	ath-miR827	4	47464	1	TTAGATGACCATCAACAAACT	100	0.006	173	1	16	16	3	tetracycline resistance efflux protein like protein
	No	No	No	1.298	1.099	1.698	1.365	0.974	1.121		3	54273	1	TTTAGATGACCATCAACAAACT	100	0.002	174	1	17	17	3	tetracycline resistance efflux protein like protein
AT4G00940.1	No	No	474.982..hairpin	2.28	1.484	0.813	1.526	0.867	0.807		1	19606	9	TACATGCTCACTGAAATGATA	100	0.025	648	5	15	15	3.5	putative protein
	No	No	No	2.28	1.484	0.813	1.526	0.867	0.807		2	52709	1	TTGGGGTGCTCATGATCATAC	100	7e-06	735	1	21	21	0	putative protein
AT1G06150.1	No	No	No	1.927	1.338	1.387	1.551	1.086	1.057		1	15681	6	GTCCTTGTGTTGCATCCCT	100	0.02	2392	2	15	15	2.5	unknown protein
	No	No	No	1.927	1.338	1.387	1.551	1.086	1.057		1	34262	1	TGAAAGTGGCTACATCTGGG	100	0.089	2547	2	14	14	5.5	unknown protein
AT1G49470.1	No	No	No	0.685	1.176	2.592	1.484	1.798	1.778		1	47364	2	TTAGAGGAAGGAGAAGTCGT	100	0.089	247	3	14	14	5	unknown protein
	No	No	No	0.685	1.176	2.592	1.484	1.798	1.778		1	18744	1	TAATGAGGTGGAGGAACATGGA	100	2e-06	343	1	22	22	0	unknown protein
AT5G16110.1	No	No	No	1.869	0.891	0.78	1.18	0.449	0.504		1	9262	1	CGGTGGGGATGATGGACTAA	100	0.089	631	1	14	14	4.5	unknown protein
	No	No	No	1.869	0.891	0.78	1.18	0.449	0.504		1	52490	1	TTGGGAGAAGATGAAAAAGTG	100	0.025	1060	4	15	15	3	unknown protein
AT2G25490.1	No	No	No	1.666	0.578	1.179	1.141	0.86	0.476		1	50491	1	TTGAGACATGATTTGATATAA	100	0.025	265	2	15	15	3.5	putative glucose regulated repressor protein
	No	No	No	1.666	0.578	1.179	1.141	0.86	0.476		1	104	1	AAAAAGAAGGAAAACAAAGGG	100	0.025	2290	1	15	15	4.5	putative glucose regulated repressor protein
AT1G23860.2	No	No	No	1.939	1.002	0.987	1.31	0.708	0.693		1	35174	6	TGACAAGGGAAAAAGAGTGCAT	100	0.002	1026	3	17	17	3	9G8-like splicing factor / SRZ-21
	No	No	No	1.939	1.002	0.987	1.31	0.708	0.693		1	50222	6	TTGACAAGGGAAAAAGAGTGCA	100	0.002	1026	4	17	17	2.5	9G8-like splicing factor / SRZ-21
AT5G14930.3	No	No	No	1.362	2.103	0.997	1.487	0.479	0.663		1	45665	1	TGTGTGAAGAGAGAATGATGG	100	7e-06	444	1	21	21	0	SAG101
	No	No	No	1.362	2.103	0.997	1.487	0.479	0.663		1	4583	1	CAAGAATCAAACGTCGATGTT	100	0.025	1152	1	15	15	4	SAG101
AT5G14930.2	No	No	No	1.362	2.103	0.997	1.487	0.479	0.663		1	45665	1	TGTGTGAAGAGAGAATGATGG	100	7e-06	443	1	21	21	0	SAG101
	No	No	No	1.362	2.103	0.997	1.487	0.479	0.663		1	4583	1	CAAGAATCAAACGTCGATGTT	100	0.025	1441	1	15	15	4	SAG101
AT1G23860.1	No	No	No	1.939	1.002	0.987	1.31	0.708	0.693		1	35174	6	TGACAAGGGAAAAAGAGTGCAT	100	0.002	1028	3	17	17	3	9G8-like splicing factor / SRZ-21
	No	No	No	1.939	1.002	0.987	1.31	0.708	0.693		1	50222	6	TTGACAAGGGAAAAAGAGTGCA	100	0.002	1028	4	17	17	2.5	9G8-like splicing factor / SRZ-21
AT2G17130.2	No	No	No	1.492	1.572	1.302	1.455	0.943	0.888		1	34613	1	TGAAGATGAAGATGAGTTGT	94.4444	0.089	32	2	17	18	2.5	NAD+ dependent isocitrate dehydrogenase subunit 2 like
	No	No	No	1.492	1.572	1.302	1.455	0.943	0.888		1	351	2	AAAGAAGAAAAACAGATCT	100	0.078	1346	1	14	14	2.5	NAD+ dependent isocitrate dehydrogenase subunit 2 like
AT2G17130.1	No	No	No	1.492	1.572	1.302	1.455	0.943	0.888		1	34613	1	TGAAGATGAAGATGAGTTGT	94.4444	0.089	32	2	17	18	2.5	NAD+ dependent isocitrate dehydrogenase subunit 2 like
	No	No	No	1.492	1.572	1.302	1.455	0.943	0.888		1	351	2	AAAGAAGAAAAACAGATCT	100	0.078	1358	1	14	14	2.5	NAD+ dependent isocitrate dehydrogenase subunit 2 like
AT4G08500.1	No	No	No	1.168	1.541	0.784	1.164	0.817	0.698		2	13419	2	GAAGAAGAAGAAGACACTT	100	0.078	1045	1	14	14	4.5	MEKK1/MAP kinase kinase kinase
	No	No	No	1.168	1.541	0.784	1.164	0.817	0.698		1	13420	2	GAAGAAGAAGAAGACTCTT	100	0.078	1045	1	14	14	4.5	MEKK1/MAP kinase kinase kinase
AT3G11910.1	No	No	No	1.646	1.098	1.464	1.403	0.709	0.716		2	13419	2	GAAGAAGAAGAAGACACTT	100	0.078	48	1	14	14	5	ubiquitin carboxyl-terminal hydrolase like protein
	No	No	No	1.646	1.098	1.464	1.403	0.709	0.716		1	13420	2	GAAGAAGAAGAAGACTCTT	100	0.078	48	1	14	14	5	ubiquitin carboxyl-terminal hydrolase like protein
AT3G16450.3	No	No	No	1.706	0.884	1.028	1.206	0.88	1.138		2	18626	1	TAATAGATGTGATGGTTTGT	100	0.089	314	1	14	14	3.5	putative lectin
	No	No	No	1.706	0.884	1.028	1.206	0.88	1.138		1	34805	1	TGAAGGTAATAGATGGATCAA	100	0.025	320	1	15	15	5	putative lectin
AT5G13400.1	No	No	No	0.691	0.969	1.515	1.058	1.272	0.63		1	448	2	AAAGCATTTGCCAAGGATGTT	100	0.025	709	1	15	15	4.5	peptide transporter - like protein
	No	No	No	0.691	0.969	1.515	1.058	1.272	0.63		1	13917	1	GAGAATAACGAGAAGGAAG	100	0.078	2053	2	14	14	2.5	peptide transporter - like protein
AT4G32980.1	No	No	No	0.709	0.987	1.873	1.189	2.002	2.716		1	17946	13	TAAGATTTCAGACAACACAAT	100	0.0001	655	2	19	19	1.5	homeobox gene ATH1
	No	No	No	0.709	0.987	1.873	1.189	2.002	2.716		1	14265	21	GATGCATTGTTGAGAATGTT	100	0.023	824	4	15	15	3	homeobox gene ATH1
AT1G67580.1	No	No	No	1.573	1.096	1.139	1.269	0.604	0.62		1	1919	6	AGAGCTATACATTGGAGATGGT	100	0.0001	2979	1	19	19	1	putative protein kinase
	No	No	No	1.573	1.096	1.139	1.269	0.604	0.62		1	21332	1	TAGAGCTATACATTGGAGATGATC	100	3e-05	2980	1	20	20	2	putative protein kinase
AT4G22470.1	No	No	No	3.28	4.274	1.519	3.024	0.955	0.874		1	14875	1	GGAGGTGGAGGCGGTGGTGGT	100	0.025	225	4	15	15	4	extensin - like protein
	No	No	No	3.28	4.274	1.519	3.024	0.955	0.874		1	22751	1	TAGGAGGAGGTGGTGTTAGTA	100	0.025	852	3	15	15	5	extensin - like protein
AT1G68550.1	No	No	No	1.478	1.707	1.311	1.499	1.267	0.663		1	34620	1	TGAAGATGATGATGAAGTT	100	0.02	215	2	15	15	2	putative AP2 domain transcription factor
	No	No	No	1.478	1.707	1.311	1.499	1.267	0.663		1	2360	1	ATAACAAGTCCTGTTGGGTC	94.4444	0.089	337	3	17	18	2	putative AP2 domain transcription factor
AT1G68550.2	No	No	No	1.478	1.707	1.311	1.499	1.267	0.663		1	34620	1	TGAAGATGATGATGAAGTT	100	0.02	225	2	15	15	2	putative AP2 domain transcription factor
	No	No	No	1.478	1.707	1.311	1.499	1.267	0.663		1	2360	1	ATAACAAGTCCTGTTGGGTC	94.4444	0.089	347	3	17	18	2	putative AP2 domain transcription factor
AT1G08050.1	No	No	No	1.043	1.94	1.038	1.34	0.881	0.772		2	13419	2	GAAGAAGAAGAAGACACTT	100	0.078	16	1	14	14	5	unknown protein
	No	No	No	1.043	1.94	1.038	1.34	0.881	0.772		1	13420	2	GAAGAAGAAGAAGACTCTT	100	0.078	16	1	14	14	5	unknown protein
AT1G08700.1	No	No	No	0.879	0.897	1.545	1.107	1.368	0.991		3	32841	1	TCTACTGAGGTTGAGTGGG	100	0.005	1084	2	16	16	2.5	presenilin like protein
	No	No	No	0.879	0.897	1.545	1.107	1.368	0.991		1	40315	13	TGGAGATGATCGCAATGGCC	100	0.089	1335	2	14	14	4.5	presenilin like protein
AT1G74790.1	No	No	No	1.2294	1.72966	0.995947	1.31834	1.12812	0.990474		2	2396	1	ATAAGGACAAAAGCTGAATGGT	94.7368	0.028	281	2	18	19	3.5	Hedgehog-Interacting-Protein-like HIPL1
	No	No	No	1.2294	1.72966	0.995947	1.31834	1.12812	0.990474		1	18127	1	TAAGGACAAAAGCTGAATGGTA	94.7368	0.028	281	1	18	19	3.5	Hedgehog-Interacting-Protein-like HIPL1
AT3G60140.1	No	No	No	2.941	2.778	1.947	2.555	0.598	0.604		1	18400	1	TAAGGTTCGTTGATTGTTGTC	100	7e-06	668	1	21	21	0	beta-glucosidase
	No	No	No	2.941	2.778	1.947	2.555	0.598	0.604		1	24287	1	TATAAGGTTCGTTGATTGTTGTC	100	5e-07	670	1	23	23	0	beta-glucosidase
AT3G28740.1	No	No	No	1.687	0.917	0.613	1.072	0.684	0.301		2	13419	2	GAAGAAGAAGAAGACACTT	100	0.078	64	1	14	14	4	cytochrome P450 like protein
	No	No	No	1.687	0.917	0.613	1.072	0.684	0.301		1	13420	2	GAAGAAGAAGAAGACTCTT	100	0.078	64	1	14	14	5	cytochrome P450 like protein
AT1G17140.1	No	No	No	0.982	1.826	1.561	1.456	2.81	1.517		2	13419	2	GAAGAAGAAGAAGACACTT	100	0.078	195	1	14	14	5	unknown protein
	No	No	No	0.982	1.826	1.561	1.456	2.81	1.517		1	13420	2	GAAGAAGAAGAAGACTCTT	100	0.078	195	1	14	14	5	unknown protein
AT3G55980.1	No	No	No	1.995	1.466	0.295	1.252	0.188	0.546		2	10991	2	CTCGACTGTGGTGCTGGCCGC	100	0.025	1632	2	15	15	5	unknown protein
	No	No	No	1.995	1.466	0.295	1.252	0.188	0.546		1	5113	1	CAATCCGAGAGATTCGATGTCC	100	0.002	1645	1	17	17	4.5	unknown protein
AT3G28415.1	No	No	No	1.136	1.658	1.3	1.365	1.357	1.175		1	27924	20	TCACTGACACCATTGATTTTTG	100	0.007	2040	2	16	16	3.5	putative protein
	No	No	No	1.136	1.658	1.3	1.365	1.357	1.175		1	5286	1	CACAAGGAAGAGTATGTTCCT	94.7368	0.025	3604	2	18	19	3	putative protein
AT5G03350.1	No	No	No	0.495	4.997	0.402	1.965	1.97	0.885		2	6093	1	CAGAGGTTGAGGTTGACGTGC	100	0.006	102	3	16	16	5	protein kinase - like
	No	No	No	0.495	4.997	0.402	1.965	1.97	0.885		3	4699	1	CAAGCAACAACGGAAGTCGAT	100	0.025	549	3	15	15	5.5	protein kinase - like
AT1G06180.1	No	No	No	2.117	1.566	0.834	1.505	0.888	0.839		7	49631	2	TTCGTTGTCTGTTCGACCTT	100	0.023	411	1	15	15	3	MYB-related protein
	No	No	No	2.117	1.566	0.834	1.505	0.888	0.839		4	49632	2	TTCGTTGTCTGTTCGACCTTG	100	0.025	411	1	15	15	3	MYB-related protein
AT1G16010.2	No	No	No	1.167	1.12	1.557	1.281	0.965	1.059		3	14060	2	GAGGAGACACCGGTGCCAA	100	0.02	1297	2	15	15	3	unknown protein
	No	No	No	1.167	1.12	1.557	1.281	0.965	1.059		4	36271	2	TGAGGAGACACCGGTGCCAAA	100	0.025	1297	3	15	15	4	unknown protein
AT2G35480.1	No	No	No	0.92	1.709	1.364	1.331	1.19	1.09		2	13419	2	GAAGAAGAAGAAGACACTT	100	0.078	904	1	14	14	5	unknown protein
	No	No	No	0.92	1.709	1.364	1.331	1.19	1.09		1	13420	2	GAAGAAGAAGAAGACTCTT	100	0.078	904	1	14	14	4.5	unknown protein
AT1G48310.1	No	No	No	1.429	0.95	1.693	1.358	0.844	1.07		2	13419	2	GAAGAAGAAGAAGACACTT	100	0.078	177	1	14	14	4	hypothetical protein
	No	No	No	1.429	0.95	1.693	1.358	0.844	1.07		1	13420	2	GAAGAAGAAGAAGACTCTT	100	0.078	177	1	14	14	4	hypothetical protein
AT5G10760.1	No	No	No	0.452	2.563	0.865	1.293	0.688	0.229		1	34620	1	TGAAGATGATGATGAAGTT	100	0.02	196	3	15	15	4	nucleoid DNA-binding protein cnd41 - like protein
	No	No	No	0.452	2.563	0.865	1.293	0.688	0.229		1	4400	1	CAACATTTAGCGTCGTCTGC	95	0.006	1387	1	19	20	0.5	nucleoid DNA-binding protein cnd41 - like protein
AT1G61250.1	No	No	No	1.707	1.472	0.987	1.389	0.535	0.423		2	13419	2	GAAGAAGAAGAAGACACTT	100	0.02	88	1	15	15	4	unknown protein
	No	No	No	1.707	1.472	0.987	1.389	0.535	0.423		1	13420	2	GAAGAAGAAGAAGACTCTT	100	0.02	88	1	15	15	4	unknown protein
AT1G34580.1	No	No	No	1.10077	1.5766	1.02245	1.23327	0.925764	0.805975		1	40792	31	TGGATACCGCCAGCAATGGG	100	0.023	1156	4	15	15	2.5	monosaccharide transporter like protein
	No	No	No	1.10077	1.5766	1.02245	1.23327	0.925764	0.805975		2	40793	31	TGGATACCGCCAGCAATGGGA	100	0.025	1156	4	15	15	3.5	monosaccharide transporter like protein
AT1G67360.2	No	No	No	0.901	2.617	1.275	1.598	1.171	0.907		1	29347	1	TCCACCACTTTCTTAGCCTTA	100	0.006	521	3	16	16	3	unknown protein
	No	No	No	0.901	2.617	1.275	1.598	1.171	0.907		1	4534	3	CAAGAAAAAAAGAGATGAG	100	0.078	1042	2	14	14	4	unknown protein
AT1G67360.1	No	No	No	0.901	2.617	1.275	1.598	1.171	0.907		1	29347	1	TCCACCACTTTCTTAGCCTTA	100	0.006	423	3	16	16	3	unknown protein
	No	No	No	0.901	2.617	1.275	1.598	1.171	0.907		1	4534	3	CAAGAAAAAAAGAGATGAG	100	0.078	944	2	14	14	4	unknown protein
AT4G39390.1	No	No	No	1.163	1.697	1.387	1.416	1.134	1.195		3	17219	1	TAACAGAATTCCAGATGAGAG	94.7368	0.025	619	2	18	19	2.5	unknown protein
	No	No	No	1.163	1.697	1.387	1.416	1.134	1.195		2	17220	1	TAACAGAATTCCAGATGAGAGCAT	94.7368	0.031	619	2	18	19	5.5	unknown protein
AT5G08139.1	No	No	No	1.827	0.996	1.304	1.376	0.755	1.03		2	13419	2	GAAGAAGAAGAAGACACTT	100	0.078	68	1	14	14	4	unknown protein
	No	No	No	1.827	0.996	1.304	1.376	0.755	1.03		1	13420	2	GAAGAAGAAGAAGACTCTT	100	0.078	68	1	14	14	3	unknown protein
AT5G66760.1	No	No	No	1.238	1.565	1.187	1.33	1.001	1.106		1	40481	1	TGGAGGAAGATGATTGGGGTT	100	0.025	1204	1	15	15	3	succinate dehydrogenase flavoprotein alpha subunit emb|CAA05025.1
	No	No	No	1.238	1.565	1.187	1.33	1.001	1.106		1	11	2	AAAAAAAATGAATACCAGTT	100	0.089	2298	1	14	14	3.5	succinate dehydrogenase flavoprotein alpha subunit emb|CAA05025.1
AT3G17800.1	No	No	No	0.933658	1.64482	0.835915	1.13813	1.17253	2.41535		2	1823	1	AGAATCAAGGCAAGAATCTTC	100	0.025	964	1	15	15	4	unknown protein
	No	No	No	0.933658	1.64482	0.835915	1.13813	1.17253	2.41535		38	5955	1	CAGAATCAAGGCAAGAATCTT	100	0.025	964	2	15	15	4	unknown protein
AT1G23860.3	No	No	No	1.939	1.002	0.987	1.31	0.708	0.693		1	35174	6	TGACAAGGGAAAAAGAGTGCAT	100	0.002	962	3	17	17	3	9G8-like splicing factor / SRZ-21
	No	No	No	1.939	1.002	0.987	1.31	0.708	0.693		1	50222	6	TTGACAAGGGAAAAAGAGTGCA	100	0.002	962	4	17	17	2.5	9G8-like splicing factor / SRZ-21
AT4G32850.7	No	No	No	1.612	0.913	1.057	1.194	0.663	0.68		2	380	1	AAAGAGAGAGATGATGCCAT	100	0.089	70	3	14	14	4.5	polyA polymerase like protein
	No	No	No	1.612	0.913	1.057	1.194	0.663	0.68		1	5432	1	CACCAATGCTTTCTCTATCTT	100	0.006	3022	1	16	16	2.5	polyA polymerase like protein
AT3G01720.1	No	No	No	1.309	1.607	1.18	1.365	1.037	0.771		1	32093	1	TCGGGGCCAAGTCATCACAGG	100	0.025	1639	1	15	15	4	unknown protein
	No	No	No	1.309	1.607	1.18	1.365	1.037	0.771		2	794	2	AAGACTCGGACGAACTCTCT	100	0.089	2520	2	14	14	4	unknown protein
AT5G10140.2	No	No	No	1.08	1.813	0.979	1.291	1.06	3.395		3	9651	1	CTAAGATTGTCGGAGATGCGT	100	0.025	711	3	15	15	4	MADS box protein FLOWERING LOCUS F FLF
	No	No	No	1.08	1.813	0.979	1.291	1.06	3.395		1	17944	1	TAAGATTGTCGGAGATGCGTC	100	0.025	711	2	15	15	3	MADS box protein FLOWERING LOCUS F FLF
AT2G37340.2	No	No	No	1.631	0.912	0.89	1.144	0.72	0.816		2	528	2	AAAGGGGAAGAACAGAGTTGC	100	0.025	23	1	15	15	3.5	unknown protein
	No	No	No	1.631	0.912	0.89	1.144	0.72	0.816		1	50638	1	TTGAGGACAAAAGAGGGAAA	100	0.089	354	2	14	14	4.5	unknown protein
AT1G75700.1	No	No	No	1.017	0.881	1.659	1.186	1.359	2.732		14	4562	1	CAAGAACTGAAGTTGTGTGG	100	0.089	85	3	14	14	4	hypothetical protein
	No	No	No	1.017	0.881	1.659	1.186	1.359	2.732		2	4629	1	CAAGAGCATCACCAGTAAG	100	0.078	148	1	14	14	3.5	hypothetical protein
AT2G32100.1	No	No	No	0.539	0.591	1.951	1.027	1.426	1.827		1	43600	1	TGGTGGTTGTCATTGTGGTAA	100	7e-06	179	1	21	21	0	Unknown protein At2g32100; F22D22.15
	No	No	No	0.539	0.591	1.951	1.027	1.426	1.827		1	36772	1	TGAGTCGGTGATTGCATTGGA	100	7e-06	357	1	21	21	0	Unknown protein At2g32100; F22D22.15
AT5G26030.1	No	No	No	2.145	0.943	0.889	1.326	0.383	0.498		2	27377	1	TCAATAGATTGGACTATGTA	100	0.001	1695	1	17	17	0.5	ferrochelatase-I
	No	No	No	2.145	0.943	0.889	1.326	0.383	0.498	ath-miR860	13	27378	1	TCAATAGATTGGACTATGTAT	100	0.002	1695	1	17	17	0.5	ferrochelatase-I
AT2G45570.1	No	No	No	1.048	1.885	1.902	1.611	0.778	0.899		1	15124	1	GGCTCCGAATGGTGACTGTG	100	0.089	1374	1	14	14	4.5	cytochrome P450 CYP76C2
	No	No	No	1.048	1.885	1.902	1.611	0.778	0.899		1	41598	2	TGGCTCCGAATGGTGACTGT	100	0.089	1374	2	14	14	4	cytochrome P450 CYP76C2
AT2G30990.2	No	No	No	0.923	1.961	1.238	1.374	1.207	1.046		1	7006	1	CATCATCATCATCACAGAAG	100	0.089	537	1	14	14	4.5	hypothetical protein
	No	No	No	0.923	1.961	1.238	1.374	1.207	1.046		1	7006	1	CATCATCATCATCACAGAAG	100	0.089	540	1	14	14	4.5	hypothetical protein
AT4G32850.6	No	No	No	1.612	0.913	1.057	1.194	0.663	0.68		2	380	1	AAAGAGAGAGATGATGCCAT	100	0.089	78	3	14	14	4.5	polyA polymerase like protein
	No	No	No	1.612	0.913	1.057	1.194	0.663	0.68		1	5432	1	CACCAATGCTTTCTCTATCTT	100	0.006	2819	1	16	16	2.5	polyA polymerase like protein
AT4G32850.5	No	No	No	1.612	0.913	1.057	1.194	0.663	0.68		2	380	1	AAAGAGAGAGATGATGCCAT	100	0.089	70	3	14	14	4.5	polyA polymerase like protein
	No	No	No	1.612	0.913	1.057	1.194	0.663	0.68		1	5432	1	CACCAATGCTTTCTCTATCTT	100	0.006	2832	1	16	16	2.5	polyA polymerase like protein
AT2G30990.1	No	No	No	0.923	1.961	1.238	1.374	1.207	1.046		1	7006	1	CATCATCATCATCACAGAAG	100	0.089	567	1	14	14	4.5	hypothetical protein
	No	No	No	0.923	1.961	1.238	1.374	1.207	1.046		1	7006	1	CATCATCATCATCACAGAAG	100	0.089	570	1	14	14	4.5	hypothetical protein
AT4G32850.3	No	No	No	1.612	0.913	1.057	1.194	0.663	0.68		2	380	1	AAAGAGAGAGATGATGCCAT	100	0.089	70	3	14	14	4.5	polyA polymerase like protein
	No	No	No	1.612	0.913	1.057	1.194	0.663	0.68		1	5432	1	CACCAATGCTTTCTCTATCTT	100	0.006	2695	1	16	16	2.5	polyA polymerase like protein
AT4G32850.2	No	No	No	1.612	0.913	1.057	1.194	0.663	0.68		2	380	1	AAAGAGAGAGATGATGCCAT	100	0.089	70	3	14	14	4.5	polyA polymerase like protein
	No	No	No	1.612	0.913	1.057	1.194	0.663	0.68		1	5432	1	CACCAATGCTTTCTCTATCTT	100	0.006	2704	1	16	16	2.5	polyA polymerase like protein
AT4G32850.9	No	No	No	1.612	0.913	1.057	1.194	0.663	0.68		2	380	1	AAAGAGAGAGATGATGCCAT	100	0.089	70	3	14	14	4.5	polyA polymerase like protein
	No	No	No	1.612	0.913	1.057	1.194	0.663	0.68		1	5432	1	CACCAATGCTTTCTCTATCTT	100	0.006	2725	1	16	16	2.5	polyA polymerase like protein
AT2G23520.1	No	No	No	1.291	0.898	1.814	1.334	0.95	0.75		2	7446	1	CATTCAGATAATCCATCCAA	100	0.023	627	2	15	15	5	hypothetical protein
	No	No	No	1.291	0.898	1.814	1.334	0.95	0.75		8	7746	1	CCAGAAGCCTCTAGGATGTT	100	2e-05	2758	1	20	20	0	hypothetical protein
AT4G36950.1	No	No	No	0.958	1.849	0.955	1.254	0.766	0.897		2	13419	2	GAAGAAGAAGAAGACACTT	100	0.078	45	1	14	14	4	MAP3K-like protein kinase
	No	No	No	0.958	1.849	0.955	1.254	0.766	0.897		1	13420	2	GAAGAAGAAGAAGACTCTT	100	0.078	45	1	14	14	5	MAP3K-like protein kinase
AT4G20830.2	No	No	No	1.682	1.397	0.844	1.308	0.68	0.714		2	13419	2	GAAGAAGAAGAAGACACTT	100	0.078	80	1	14	14	4	reticuline oxidase -like protein
	No	No	No	1.682	1.397	0.844	1.308	0.68	0.714		1	13420	2	GAAGAAGAAGAAGACTCTT	100	0.078	80	1	14	14	5	reticuline oxidase -like protein
AT4G20830.1	No	No	No	1.682	1.397	0.844	1.308	0.68	0.714		2	13419	2	GAAGAAGAAGAAGACACTT	100	0.078	87	1	14	14	4	reticuline oxidase -like protein
	No	No	No	1.682	1.397	0.844	1.308	0.68	0.714		1	13420	2	GAAGAAGAAGAAGACTCTT	100	0.078	87	1	14	14	5	reticuline oxidase -like protein
AT3G11964.1	No	No	No	1.661	1.005	0.929	1.198	0.825	0.898		1	2096	5	AGCTCCCAAAGTTGATGTC	100	0.02	3131	1	15	15	3.5	rRNA biogenesis protein
	No	No	No	1.661	1.005	0.929	1.198	0.825	0.898		1	2552	1	ATAGATGGTCAGCAGAGAT	100	0.078	3791	3	14	14	2.5	rRNA biogenesis protein
AT2G39800.2	No	No	No	0.987	0.407	2.924	1.439	1.211	1.682		1	24791	2	TATCAAGCAGAATTGGTGGT	100	0.089	986	1	14	14	4.5	delta-1-pyrroline 5-carboxylase synthetase P5C1
	No	No	No	0.987	0.407	2.924	1.439	1.211	1.682		1	18079	1	TAAGCTCATTAAGCATGGCGC	100	0.025	1709	1	15	15	2.5	delta-1-pyrroline 5-carboxylase synthetase P5C1
AT2G39800.1	No	No	No	0.987	0.407	2.924	1.439	1.211	1.682		1	24791	2	TATCAAGCAGAATTGGTGGT	100	0.089	1350	1	14	14	4.5	delta-1-pyrroline 5-carboxylase synthetase P5C1
	No	No	No	0.987	0.407	2.924	1.439	1.211	1.682		1	18079	1	TAAGCTCATTAAGCATGGCGC	100	0.025	2073	1	15	15	2.5	delta-1-pyrroline 5-carboxylase synthetase P5C1
AT1G26210.1	No	No	No	0.979	1.341	1.655	1.325	1.446	0.757		1	26877	2	TCAACAGATGATTGGTGGATC	100	0.025	504	2	15	15	4.5	hypothetical protein
	No	No	No	0.979	1.341	1.655	1.325	1.446	0.757		1	7006	1	CATCATCATCATCACAGAAG	100	0.089	525	1	14	14	3.5	hypothetical protein
AT3G27010.1	No	No	No	1.567	1.032	1.001	1.2	0.75	0.603		1	15103	1	GGCGGTGGTGGTGGTGGAGGT	100	0.006	208	2	16	16	4.5	unknown protein
	No	No	No	1.567	1.032	1.001	1.2	0.75	0.603		1	36131	20	TGAGCCTGAGCCTGAGTCAG	100	0.023	992	1	15	15	2.5	unknown protein
AT4G14905.1	No	No	No	1.544	1.054	1.242	1.28	0.882	0.903		2	13419	2	GAAGAAGAAGAAGACACTT	100	0.02	102	1	15	15	2.5
	No	No	No	1.544	1.054	1.242	1.28	0.882	0.903		1	13420	2	GAAGAAGAAGAAGACTCTT	100	0.02	102	1	15	15	2.5
AT4G14905.2	No	No	No	1.544	1.054	1.242	1.28	0.882	0.903		2	13419	2	GAAGAAGAAGAAGACACTT	100	0.02	102	1	15	15	2.5
	No	No	No	1.544	1.054	1.242	1.28	0.882	0.903		1	13420	2	GAAGAAGAAGAAGACTCTT	100	0.02	102	1	15	15	2.5
AT4G25900.1	No	No	No	1.626	2.814	0.834	1.758	0.928	1.035		1	7010	1	CATCATGAACTTTGCAGGCT	100	0.023	147	1	15	15	3	possible apospory-associated like protein
	No	No	No	1.626	2.814	0.834	1.758	0.928	1.035		1	9509	1	CTAAACGATGAGGATGATGAA	95	0.006	1136	2	19	20	2	possible apospory-associated like protein
AT1G08230.2	No	No	No	2.016	1.028	0.821	1.288	0.712	1.003		1	39582	1	TGGAAAGAAGAGTGTACTGTC	100	0.025	289	3	15	15	5	unknown protein
	No	No	No	2.016	1.028	0.821	1.288	0.712	1.003		2	49757	1	TTCTCTGGTGCATTTGTATGG	100	0.006	673	1	16	16	4	unknown protein
AT1G21460.1	No	No	No	1.879	1.046	1.612	1.512	1.816	3.146		1	45156	2	TGTGCCATGGATTGTGCTC	94.7368	0.02	305	1	18	19	1
	No	No	No	1.879	1.046	1.612	1.512	1.816	3.146		1	45157	2	TGTGCCATGGATTGTGCTCTT	94.7368	0.025	305	1	18	19	2.5
AT3G23990.1	No	No	No	1.152	1.289	1.565	1.335	1.433	1.145		1	7547	1	CATTTTTGCAGGTTCCTTTAT	100	0.025	1150	3	15	15	5	mitochondrial chaperonin hsp60
	No	No	No	1.152	1.289	1.565	1.335	1.433	1.145		1	16021	1	GTGGTGATTGGTGAAAGTGA	100	0.023	1867	2	15	15	2	mitochondrial chaperonin hsp60
AT3G29000.1	No	No	No	1.647	2.027	0.718	1.464	0.564	0.766		2	13419	2	GAAGAAGAAGAAGACACTT	100	0.078	38	1	14	14	4.5	unknown protein
	No	No	No	1.647	2.027	0.718	1.464	0.564	0.766		1	13420	2	GAAGAAGAAGAAGACTCTT	100	0.078	38	1	14	14	3.5	unknown protein
AT1G07530.1	No	No	No	2.149	0.916	1.193	1.419	0.666	0.845		1	45985	1	TGTTGATGTTGTTGTCGTTAG	100	0.025	424	1	15	15	3	transcription factor scarecrow-like 14
	No	No	No	2.149	0.916	1.193	1.419	0.666	0.845		9	14254	8	GATGATGATGATGATGATCTT	100	0.025	1104	2	15	15	3	transcription factor scarecrow-like 14
AT1G77810.1	No	No	No	1.019	1.611	0.838	1.156	0.907	0.759		2	11107	1	CTCGGCTGGTTGATGGATCAT	100	0.025	1038	4	15	15	5	similar to Avr9 elicitor response protein emb|CAA06925; similar to EST gb|AA597316
	No	No	No	1.019	1.611	0.838	1.156	0.907	0.759		1	31963	2	TCGGCTGGTTGATGGATTGTT	100	0.025	1038	3	15	15	4	similar to Avr9 elicitor response protein emb|CAA06925; similar to EST gb|AA597316
AT1G77810.2	No	No	No	1.019	1.611	0.838	1.156	0.907	0.759		2	11107	1	CTCGGCTGGTTGATGGATCAT	100	0.025	928	4	15	15	5	similar to Avr9 elicitor response protein emb|CAA06925; similar to EST gb|AA597316
	No	No	No	1.019	1.611	0.838	1.156	0.907	0.759		1	31963	2	TCGGCTGGTTGATGGATTGTT	100	0.025	928	3	15	15	4	similar to Avr9 elicitor response protein emb|CAA06925; similar to EST gb|AA597316
AT4G34950.1	No	No	No	0.693	1.171	2.985	1.616	2.654	2.534		5	7677	8	CCACAGCAACAACAAAGTCA	100	0.089	740	2	14	14	4	unknown protein
	No	No	No	0.693	1.171	2.985	1.616	2.654	2.534		1	7010	1	CATCATGAACTTTGCAGGCT	100	0.023	876	1	15	15	4.5	unknown protein
AT2G43200.1	No	No	No	1.349	0.837	1.511	1.232	1.382	1.124		6	54002	1	TTTAAGTGTTGTTGTGTCCA	100	0.089	24	3	14	14	6	hypothetical protein
	No	No	No	1.349	0.837	1.511	1.232	1.382	1.124		1	43581	1	TGGTGGTGGTGGTAATGGTC	100	0.089	243	1	14	14	2.5	hypothetical protein
AT2G38840.1	No	No	No	1.313	0.906	1.631	1.283	0.947	0.948		1	12593	1	CTTCCAGACCTTCTCTACATGT	100	0.007	154	1	16	16	4.5	putative guanylate binding protein
	No	No	No	1.313	0.906	1.631	1.283	0.947	0.948		45	6995	1	CATCAGCTTCACGGATCGTGTC	100	0.007	624	2	16	16	4.5	putative guanylate binding protein
AT1G15110.1	No	No	No	1.552	1.347	0.918	1.272	0.61	0.61		2	13419	2	GAAGAAGAAGAAGACACTT	100	0.078	203	1	14	14	5	phosphatidylserine synthase-2 like protein
	No	No	No	1.552	1.347	0.918	1.272	0.61	0.61		1	13420	2	GAAGAAGAAGAAGACTCTT	100	0.078	203	1	14	14	5	phosphatidylserine synthase-2 like protein
AT1G15110.2	No	No	No	1.552	1.347	0.918	1.272	0.61	0.61		2	13419	2	GAAGAAGAAGAAGACACTT	100	0.078	203	1	14	14	5	phosphatidylserine synthase-2 like protein
	No	No	No	1.552	1.347	0.918	1.272	0.61	0.61		1	13420	2	GAAGAAGAAGAAGACTCTT	100	0.078	203	1	14	14	5	phosphatidylserine synthase-2 like protein
AT5G63090.4	No	No	No	1.807	1.091	1.07	1.322	0.981	0.945		2	380	1	AAAGAGAGAGATGATGCCAT	100	0.089	922	1	14	14	3.5	LOBd LOB
	No	No	No	1.807	1.091	1.07	1.322	0.981	0.945		1	7738	1	CCAGAAAGAGAGAGATACCC	100	0.089	924	3	14	14	6	LOBd LOB
AT5G63090.1	No	No	No	1.807	1.091	1.07	1.322	0.981	0.945		2	380	1	AAAGAGAGAGATGATGCCAT	100	0.089	918	1	14	14	3.5	LOBd LOB
	No	No	No	1.807	1.091	1.07	1.322	0.981	0.945		1	7738	1	CCAGAAAGAGAGAGATACCC	100	0.089	920	3	14	14	6	LOBd LOB
AT5G63090.2	No	No	No	1.807	1.091	1.07	1.322	0.981	0.945		2	380	1	AAAGAGAGAGATGATGCCAT	100	0.089	977	1	14	14	3.5	LOBd LOB
	No	No	No	1.807	1.091	1.07	1.322	0.981	0.945		1	7738	1	CCAGAAAGAGAGAGATACCC	100	0.089	979	3	14	14	6	LOBd LOB
AT5G63090.3	No	No	No	1.807	1.091	1.07	1.322	0.981	0.945		2	380	1	AAAGAGAGAGATGATGCCAT	100	0.089	1048	1	14	14	3.5	LOBd LOB
	No	No	No	1.807	1.091	1.07	1.322	0.981	0.945		1	7738	1	CCAGAAAGAGAGAGATACCC	100	0.089	1050	3	14	14	6	LOBd LOB
AT4G30190.1	No	No	No	1.231	1.469	1.554	1.418	2.533	2.142		2	13419	2	GAAGAAGAAGAAGACACTT	100	0.005	3040	1	16	16	3	H+-transporting ATPase type 2
	No	No	No	1.231	1.469	1.554	1.418	2.533	2.142		1	13420	2	GAAGAAGAAGAAGACTCTT	100	0.02	3040	1	15	15	4	H+-transporting ATPase type 2
AT5G01540.1	No	No	No	0.928	2.533	0.993	1.484	0.683	0.656		1	34189	1	TGAAACTCCCAAGTACTGTCA	100	0.002	542	3	17	17	3.5	receptor like protein kinase
	No	No	No	0.928	2.533	0.993	1.484	0.683	0.656		1	37985	1	TGCAGAAGAAGAGTAACACGTC	100	0.007	1130	4	16	16	4	receptor like protein kinase
AT1G05570.1	No	No	No	1.475	1.673	1.083	1.411	0.75	1.211		7	3862	1	CAAAAAGAGAAGGTGATCGC	100	0.089	1808	3	14	14	6	putative glucan synthase
	No	No	No	1.475	1.673	1.083	1.411	0.75	1.211		7	6425	1	CAGGAAGGAAACAATAGAG	100	0.078	5923	3	14	14	4	putative glucan synthase
AT1G67050.1	No	No	No	0.887	0.842	2.737	1.488	2.223	2.825		2	13419	2	GAAGAAGAAGAAGACACTT	100	0.005	731	1	16	16	2.5	unknown protein
	No	No	No	0.887	0.842	2.737	1.488	2.223	2.825		1	13420	2	GAAGAAGAAGAAGACTCTT	100	0.02	731	1	15	15	3.5	unknown protein
AT1G52740.1	No	No	No	1.834	1.019	0.941	1.265	0.708	0.714		4	42967	6	TGGTAGTCAGAAATGCAGGC	100	0.089	758	2	14	14	6	putative histone H2A
	No	No	No	1.834	1.019	0.941	1.265	0.708	0.714		1	42969	1	TGGTAGTCAGAAATGCAGGT	100	0.089	758	2	14	14	5	putative histone H2A
AT5G48657.1	No	No	No	1.341	2.399	1.053	1.598	0.48	0.407		10	14937	2	GGATTTATGAAAGACGAAC	100	0.078	1210	1	14	14	4.5	unknown protein
	No	No	No	1.341	2.399	1.053	1.598	0.48	0.407		24	14938	2	GGATTTATGAAAGACGAACA	100	0.089	1210	1	14	14	4.5	unknown protein
AT2G34650.1	No	No	No	1.165	1.524	0.691	1.127	1.197	0.768		2	13419	2	GAAGAAGAAGAAGACACTT	100	0.078	62	1	14	14	3.5	protein kinase PINOID
	No	No	No	1.165	1.524	0.691	1.127	1.197	0.768		1	13420	2	GAAGAAGAAGAAGACTCTT	100	0.078	62	1	14	14	2.5	protein kinase PINOID
AT2G33850.1	No	No	No	0.822	1.675	1.322	1.273	1.14	1.008		1	52615	7	TTGGGCTTGTAGTTGTTGTAC	100	0.025	728	2	15	15	3	unknown protein
	No	No	No	0.822	1.675	1.322	1.273	1.14	1.008		4	52616	19	TTGGGCTTGTAGTTGTTGTAG	100	0.025	728	2	15	15	2.5	unknown protein
AT4G38860.1	No	No	No	0.595	0.745	1.884	1.075	1.986	1.321		3	21212	1	TAGAGAGAGAAAAAGATGGC	100	0.089	389	1	14	14	5	putative auxin-induced protein
	No	No	No	0.595	0.745	1.884	1.075	1.986	1.321		1	2	38	AAAAAAAAAAAAAAACCAT	100	0.005	638	4	16	16	2	putative auxin-induced protein
AT4G23150.1	No	No	No	0.815	4.139	1.077	2.01	0.782	0.494		4	10367	4	CTAGTGAGGAATGAGAAAAGG	100	7e-06	53	1	21	21	0	serine/threonine kinase - like protein
	No	No	No	0.815	4.139	1.077	2.01	0.782	0.494		1	42151	1	TGGGCGCTGGTAAAGCTAGT	100	0.089	1850	3	14	14	3	serine/threonine kinase - like protein
AT3G16450.2	No	No	No	1.706	0.884	1.028	1.206	0.88	1.138		2	18626	1	TAATAGATGTGATGGTTTGT	100	0.089	402	1	14	14	3.5	putative lectin
	No	No	No	1.706	0.884	1.028	1.206	0.88	1.138		1	34805	1	TGAAGGTAATAGATGGATCAA	100	0.025	408	1	15	15	5	putative lectin
AT3G16450.1	No	No	No	1.706	0.884	1.028	1.206	0.88	1.138		2	18626	1	TAATAGATGTGATGGTTTGT	100	0.089	393	1	14	14	3.5	putative lectin
	No	No	No	1.706	0.884	1.028	1.206	0.88	1.138		1	34805	1	TGAAGGTAATAGATGGATCAA	100	0.025	399	1	15	15	5	putative lectin
AT5G67070.1	No	No	No	1.02	1.608	0.846	1.158	0.921	0.958		1	43909	1	TGTAAAGAGGTGATTGGGGTT	100	7e-06	25	1	21	21	0	unknown protein
	No	No	No	1.02	1.608	0.846	1.158	0.921	0.958		3	768	1	AAGAAGAGAGAGAATTGAG	100	0.078	144	2	14	14	3.5	unknown protein
AT5G10690.1	No	No	No	0.841	0.62	2.101	1.188	1.273	1.43		5	7677	8	CCACAGCAACAACAAAGTCA	100	0.089	16	2	14	14	6	unknown protein
	No	No	No	0.841	0.62	2.101	1.188	1.273	1.43		1	12553	1	CTTCAAGGAGACCAGACTCAA	100	0.006	119	1	16	16	3	unknown protein
AT5G67580.2	No	No	No	1.356	0.823	1.53	1.236	0.689	0.699		4	3848	1	CAAAAAAGAGAGCAGATTGTG	100	0.006	1178	2	16	16	4	telomere repeat binding factor 2 TRB2
	No	No	No	1.356	0.823	1.53	1.236	0.689	0.699		2	52774	1	TTGGGTCTAGAAGAATTCAGC	100	0.025	1485	1	15	15	3	telomere repeat binding factor 2 TRB2
AT1G78895.1	No	No	No	1.696	1.145	0.734	1.192	0.726	0.652		1	1685	1	ACTAGAGATTGAGAAGTGTT	100	0.089	538	4	14	14	4	unknown protein
	No	No	No	1.696	1.145	0.734	1.192	0.726	0.652		1	22802	1	TAGGATCGGCAAGTACATGGT	100	7e-06	771	1	21	21	0	unknown protein
AT3G10720.2	No	No	No	1.058	1.987	1.412	1.486	0.952	0.985		4	35809	4	TGAGAAGGTGACTGAGAATGAC	100	0.007	274	2	16	16	4	pectinesterase like protein
	No	No	No	1.058	1.987	1.412	1.486	0.952	0.985		2	30040	1	TCCGGTGATGGTTGTGACGGC	100	0.025	985	3	15	15	5	pectinesterase like protein
AT2G42890.1	No	No	No	1.715	0.933	0.849	1.166	0.394	0.478		1	47	1	AAAAAACTGAGAAAGGTGTT	100	0.023	57	1	15	15	4	MEI2-like protein MEI2
	No	No	No	1.715	0.933	0.849	1.166	0.394	0.478		1	2	38	AAAAAAAAAAAAAAACCAT	100	0.078	64	3	14	14	5	MEI2-like protein MEI2
AT4G39390.2	No	No	No	1.163	1.697	1.387	1.416	1.134	1.195		3	17219	1	TAACAGAATTCCAGATGAGAG	94.7368	0.025	541	2	18	19	2.5	unknown protein
	No	No	No	1.163	1.697	1.387	1.416	1.134	1.195		2	17220	1	TAACAGAATTCCAGATGAGAGCAT	94.7368	0.031	541	2	18	19	5.5	unknown protein
AT1G78080.1	No	No	No	1.604	1.077	2.203	1.628	0.644	1.369		1	56164	1	TTTGTGTGTGTGTAGTGAATTA	100	2e-06	39	1	22	22	0	putative AP2 domain containing protein At1g78080
	No	No	No	1.604	1.077	2.203	1.628	0.644	1.369		1	20	1	AAAAAAAGAGGTAATTTGGA	100	0.089	358	1	14	14	4.5	putative AP2 domain containing protein At1g78080
AT5G60390.3	No	No	No	1.155	1.64	1.392	1.396	1.609	1.146		1	88	1	AAAAAATGGGATTTTGTGGC	100	0.089	629	4	14	14	4.5	translation elongation factor eEF-1 alpha chain gene A4
	No	No	No	1.155	1.64	1.392	1.396	1.609	1.146		1	27291	3	TCAAGGTTGGTGGACCTCTCA	95.2381	0.002	685	1	20	21	1	translation elongation factor eEF-1 alpha chain gene A4
AT3G10300.4	No	No	No	1.902	0.752	0.59	1.081	0.135	0.351		1	2	38	AAAAAAAAAAAAAAACCAT	100	0.005	1138	1	16	16	1	unknown protein
	No	No	No	1.902	0.752	0.59	1.081	0.135	0.351		1	1776	10	AGAAAAAAAAAAAAAAAAAAT	100	0.025	1138	3	15	15	2	unknown protein
AT2G47000.1	No	No	No	1.125	1.271	1.636	1.344	0.62	0.732		2	40768	1	TGGATAACATGACCAACCTGT	100	0.025	635	3	15	15	4.5	putative ABC transporter
	No	No	No	1.125	1.271	1.636	1.344	0.62	0.732		6	14983	1	GGCCATCATCGACAAAAACG	100	0.089	2922	2	14	14	6	putative ABC transporter
AT5G10180.1	Yes	No	No	1.993	0.937	1.53	1.486	0.434	1.005		1	1729	3	ACTGAAGTGTTTGGGGGAACTC	94.7368	0.028	144	3	18	19	3.5	sulfate transporter
	Yes	No	No	1.993	0.937	1.53	1.486	0.434	1.005	ath-miR395ade	339	11394	3	CTGAAGTGTTTGGGGGAACTC	94.7368	0.025	144	2	18	19	2.5	sulfate transporter
[truncated: 2,843 more rows]
