# Supplementary material for: Misregulation of AUXIN RESPONSE FACTOR 8 Underlies the Developmental Abnormalities Caused by Three Distinct Viral Silencing Suppressors in Arabidopsis
Source: PLoS Pathog. 2011 May 12;7(5):e1002035. doi: 10.1371/journal.ppat.1002035 (PMC3093370; doi:10.1371/journal.ppat.1002035)
Supplement: Table S3 — List of the 20 transcripts up-regulated by at least 1.5 fold in common in leaves of P19, HcPro and P15 transgenic plants as compared to leaves of WT plants. The genes were identified by CATMA gene expression analysis accumulation of their transcripts further confirmed by qRT-PCR analysis. gene identification and putative function of each targeted transcript are also indicated. (XLS) [file ppat.1002035.s012.xls]

## Sheet: Sheet1
Gene	Function	Annotated target for
AT5G37020	auxin-responsive factor (ARF8)	miR167a,b,c
AT4G03190	F-box family protein (FBL18)	miR393a,b
AT2G22840	expressed protein	miR396b
AT1G08830	copper/zinc superoxide dismutase (CSD1)	miR398
AT3G57230	MADS-box protein (AGL16)	miR824a
AT5G60450	auxin-responsive factor (ARF4)	TAS3a
AT5G03545	expressed protein
AT3G28500	60S acidic ribosomal protein P2 (RPP2C)
AT4G36380	cytochrome P450 90C1 (CYP90C1) / rotundifolia3 (ROT3)
AT1G80830	NRAMP metal ion transporter 1 (NRAMP1)
AT5G09220	amino acid permease 2 (AAP2)
AT1G50420	scarecrow-like transcription factor 3 (SCL3)
AT3G15380	choline transporter-related
AT5G43580	protease inhibitor, putative
AT5G48180	kelch repeat-containing protein
AT1G36730	eukaryotic translation initiation factor 5, putative / eIF-5, putative
AT5G39050	transferase family protein
AT5G39090	transferase family protein
AT1G62420	expressed protein
AT3G60140	glycosyl hydrolase family 1 protein
