# Supplementary material for: Misregulation of AUXIN RESPONSE FACTOR 8 Underlies the Developmental Abnormalities Caused by Three Distinct Viral Silencing Suppressors in Arabidopsis
Source: PLoS Pathog. 2011 May 12;7(5):e1002035. doi: 10.1371/journal.ppat.1002035 (PMC3093370; doi:10.1371/journal.ppat.1002035)
Supplement: Table S4 — List of up-regulated transcripts by at least 1.5 fold in common in stems, roots and inflorescence of P19, HcPro and P15 transgenic plants as compared to leaves of WT plants. Pale grey and dark grey fill colors indicate when transcripts are also up-regulated in dcl1-9 and hen1-1, respectively. The genes were identified by CATMA gene expression analysis and accumulation of their transcripts further confirmed by qRT-PCR analysis. (XLS) [file ppat.1002035.s013.xls]

## Sheet: Sheet1
Organ	Gene	Function	Annotated target for
Roots	AT1G08830	copper/zinc superoxide dismutase (CSD1)	miR398
Stems	AT1G08830	copper/zinc superoxide dismutase (CSD1)	miR398
	AT2G28190	copper/zinc superoxide dismutase (CSD2)	miR398
	AT3G05690	CCAAT-binding transcription factor (CBF-B/NF-YA) family protein	miR169
	AT1G30490	homeobox-leucine zipper transcription factor (HB-9)	miR165/miR166
	AT2G22840	expressed protein	miR396
	AT2G33770	ubiquitin-conjugating enzyme family protein	miR399
	AT3G57230	MADS-box protein (AGL16)	miR824
	AT5G10180	sulfate transporter	miR395
	AT5G60450	auxin-responsive factor (ARF4)	TAS3
Flowers	AT1G56010	transcription activator NAC1 (NAC1)	miR164
	AT2G22840	expressed protein	miR396
	AT2G33860	auxin-responsive factor (ARF3) / ETTIN protein (ETT)	TAS3
