# Supplementary material for: Misregulation of AUXIN RESPONSE FACTOR 8 Underlies the Developmental Abnormalities Caused by Three Distinct Viral Silencing Suppressors in Arabidopsis
Source: PLoS Pathog. 2011 May 12;7(5):e1002035. doi: 10.1371/journal.ppat.1002035 (PMC3093370; doi:10.1371/journal.ppat.1002035)
Supplement: Table S5 — Analysis of the accumulation of the transcripts for major Arabidopsis effectors and endogenous suppressors of PTGS in stems and inflorescences of the Arabidopsis arf8–3-/- arf-6–2-/- double mutant, as compared to WT plants (Col-0). The data were extracted from the ARRAYEXPRESS website (http://www.ebi.ac.uk/microarray-as/ae/; Experiment ID: E-GEOD-2848). (XLS) [file ppat.1002035.s014.xls]

## Sheet: Sheet1
AGI	micro-array element	Function	arf6-/- x arf8-/- versus wt Col-0 : Affymetrix value ratios
			stems	flowers stage 1-10	flowers stage 11-12	flowers stage 13-14
AT5G21150	246025_at	unknown protein_ PAZ domain-containing protein / piwi domain-containing protein	0.607353	0.936579	1.83122	2.72421
AT5G20320	246117_at	ATP binding / ATP-dependent helicase/ RNA binding / double-stranded RNA binding / helicase/ nucleic acid binding / ribonuclease III_ DEAD/DEAH box helicase, putative	1.96281	0.84557	1.78674	3.50717
AT5G43810	249115_at	ZLL (ZWILLE)_ pinhead protein (PINHEAD) / zwille protein (ZWILLE)	1.37803	1.00216	1.5	1.66827
AT5G42540	249200_at	XRN2 (EXORIBONUCLEASE 2); 5prim-3prim exonuclease/ exonuclease/ nucleic acid binding_ 5prim-3prim exoribonuclease (XRN2)	0.927452	0.824575	1.54024	2.21914
AT5G41070	249336_at	double-stranded RNA binding_ double-stranded RNA-binding domain (DsRBD)-containing protein	0.7367	1.49641	0.83165	0.719228
AT5G01270	251134_at	CPL2; double-stranded RNA binding_ double-stranded RNA-binding domain (DsRBD)-containing protein	1.03086	1.20758	1.3	0.921971
AT3G62800	251233_at	double-stranded RNA binding_ double-stranded RNA-binding domain (DsRBD)-containing protein	1.21691	0.887295	1.37706	1.39906
AT3G49500	252261_at	RDR6 (RNA-DEPENDENT RNA POLYMERASE 6); nucleic acid binding_ RNA-dependent RNA polymerase (SDE1)	1.18079	1.00767	0.983371	1.62644
AT3G43920	252716_at	DCL3 (DICER-LIKE 3); ATP binding / ATP-dependent helicase/ RNA binding / ribonuclease III unknown protein	1.40161	0.772485	0.901862	1.23968
AT4G39260	252885_at	ATGRP8 (GLYCINE-RICH PROTEIN 8); RNA binding / nucleic acid binding_ glycine-rich RNA-binding protein 8 (GRP8) (CCR1)	1.23997	1.11287	1.42255	1.16283
AT4G20910	254449_at	HEN1 (HUA ENHANCER 1)_ double-stranded RNA binding protein-related / DsRBD protein-related	0.957972	0.878082	1.23904	1.23813
AT4G11130	254933_at	RDR2 (RNA-DEPENDENT RNA POLYMERASE 2); RNA-directed RNA polymerase_ RNA-dependent RNA polymerase, putative	1.98305	1.04505	2.10981	1.88213
AT4G00420	255663_at	double-stranded RNA binding_ double-stranded RNA-binding domain (DsRBD)-containing protein	1.07971	0.936777	1.02536	1.0595
AT1G69440	256293_at	AGO7 (ARGONAUTE7)_ PAZ domain-containing protein / piwi domain-containing protein	2.47585	2.0176	3.98766	2.10398
AT3G15140	256858_at	exonuclease	0.677409	1.0061	0.246391	0.286713
AT3G26932	256980_at	double-stranded RNA binding_ double-stranded RNA-binding domain (DsRBD)-containing protein	0.656858	0.804078	0.618608	1.2528
AT3G20420	257678_at	RNA binding / double-stranded RNA binding / ribonuclease III_ ribonuclease III family protein	0.934426	1.23134	1.68337	1.10718
AT3G03300	258848_at	DCL2; ATP binding / ATP-dependent helicase/ RNA binding / double-stranded RNA binding / helicase/ nucleic acid binding / ribonuclease III_ DEAD/DEAH box helicase carpel factory-related	1.17822	0.752308	0.988237	1.63265
AT3G05040	259078_at	HST (HASTY)	0.851759	1.14081	1.58015	1.24904
AT1G02710	260905_at	unknown protein_ glycine-rich protein	1.11753	0.827145	0.94012	0.42876
