# Supplementary material for: Misregulation of AUXIN RESPONSE FACTOR 8 Underlies the Developmental Abnormalities Caused by Three Distinct Viral Silencing Suppressors in Arabidopsis
Source: PLoS Pathog. 2011 May 12;7(5):e1002035. doi: 10.1371/journal.ppat.1002035 (PMC3093370; doi:10.1371/journal.ppat.1002035)
Supplement: Table S6 — Analysis of the accumulation of the transcripts for the endogenous silencing suppressor gene RAV2 in stems and inflorescences of the Arabidopsis arf8–3-/- arf–6–2-/- double mutant. The data were extracted from the ARRAYEXPRESS website (http://www.ebi.ac.uk/microarray-as/ae/; Experiment ID: E-GEOD-2848). (XLS) [file ppat.1002035.s015.xls]

## Sheet: Sheet1
AGI	micro-array element	Function	arf6-/- x arf8-/- versus wt Col-0 : Affymetric value ratios
			stems	flowers stage 1-10	flowers stage 11-12	flowers stage 13-14
AT1G68840	260037_at	DNA-binding protein RAV2 (RAV2) / AP2 domain-containing protein RAP2.8	3.51181	0.148822	2.92778	3.03282
